# Supplementary material for: catena-Poly[[diaqua­bis(1H-imidazole-κN 3)cobalt(II)]-μ-2,3,5,6-tetra­chloro­tereph­thal­ato-κ2 O 1:O 4]
Source: Acta Crystallogr Sect E Struct Rep Online. 2012 Mar 3;68(Pt 4):m368. doi: 10.1107/S1600536812005429 (PMC3343789; doi:10.1107/S1600536812005429)
Supplement: Supplementary file 1 [file e-68-0m368-sup1.cif]

##############################################################################
#                                                                            #
# This CIF contains the data in a paper accepted for publication in          #
# Acta Crystallographica Section E. It conforms to the requirements of       #
# Notes for Authors for Acta Crystallographica Section E, and has been       #
# peer reviewed under the auspices of the IUCr Commission on Journals.       #
#                                                                            #
# Full details of the Crystallographic Information File format               #
# are given in the paper "The Crystallographic Information File (CIF):       #
# a New Standard Archive File for Crystallography" by S. R. Hall, F. H.      #
# Allen and I. D. Brown [Acta Cryst. (1991), A47, 655-685].                  #
#                                                                            #
# The current version of the core CIF dictionary is obtainable from          #
# ftp://ftp.iucr.org/pub/cif_core.dic.                                       #
#                                                                            #
# Software is freely available for graphical display of the structure(s)     #
# in this CIF. For information consult the CIF software page                 #
# http://www.iucr.org/resources/cif/software.                                #
#                                                                            #
# This file may be used for bona fide research purposes within the           #
# scientific community so long as proper attribution is given to the journal # 
# article from which it was obtained.                                        #
#                                                                            #
##############################################################################
data_global
_audit_creation_method     'form.cif (version 2.0)'
_journal_data_validation_number     ?
_journal_date_recd_electronic     2012-01-12
_journal_date_accepted     2012-02-07
_journal_name_full     'Acta Crystallographica, Section E'
_journal_year     2012
_journal_volume     68
_journal_issue      4
_journal_page_first     m368
_journal_page_last     m368
_journal_paper_category     QM
_journal_paper_doi     10.1107/S1600536812005429
_journal_coeditor_code     RK2332
_publ_contact_author_name     'Chang-Ge Zheng'
_publ_contact_author_address
;
School of Chemical and Materials Engineering
Jiangnan University
1800 Lihu Road
Wuxi
Jiangsu Province 214122
People's Republic of China
;
_publ_contact_author_email     'cgzheng@jiangnan.edu.cn'
_publ_contact_author_fax     ?
_publ_contact_author_phone     '0086-13665178768'
_publ_section_title
;\
<i>catena</i>-Poly[[diaquabis(1<i>H</i>-imidazole-\k<i>N</i>^3^)cobalt(II)]-\
\m-2,3,5,6-tetrachloroterephthalato-\k^2^<i>O</i>^1^:<i>O</i>^4^]
;
loop_
    _publ_author_name
    _publ_author_address
    'Chang-Ge Zheng'
;    School of Chemical and Materials Engineering
     Jiangnan University
     1800 Lihu Road
     Wuxi
     Jiangsu Province 214122
     People's Republic of China
;
    'Peng Zhang'
;   School of Chemical and Materials Engineering
    Jiangnan University
    1800 Lihu Road
    Wuxi
    Jiangsu Province 214122
    People's Republic of China
;
    'Ping Li'
;   School of Chemical and Materials Engineering
    Jiangnan University
    1800 Lihu Road
    Wuxi
    Jiangsu Province 214122
    People's Republic of China
;
    'Pei-Pei Zhang'
;   School of Chemical and Materials Engineering
    Jiangnan University
    1800 Lihu Road
    Wuxi
    Jiangsu Province 214122
    People's Republic of China
;
data_I
_chemical_name_systematic
;
<i>catena</i>-Poly[[diaquabis(1<i>H</i>-imidazole-\k<i>N</i>^3^)cobalt(II)]-
\m-2,3,5,6-tetrachloroterephthalato-\k^2^<i>O</i>^1^:<i>O</i>^4^]
;
_chemical_name_common     ?
_chemical_formula_moiety     'C14 H12 Cl4 Co N4 O6'
_chemical_formula_sum     'C14 H12 Cl4 Co N4 O6'
_chemical_formula_structural     ?
_chemical_formula_analytical     ?
_chemical_formula_iupac     '[Co (C8 Cl4 O4) (C3 H4 N2)2 (H2 O)2]'
_chemical_formula_weight     533.01
_chemical_melting_point     ?
_symmetry_cell_setting     monoclinic
_symmetry_space_group_name_H-M     'C 2/c'
_symmetry_space_group_name_Hall     '-C 2yc'
loop_
    _symmetry_equiv_pos_as_xyz
    'x, y, z'
    '-x, y, -z+1/2'
    'x+1/2, y+1/2, z'
    '-x+1/2, y+1/2, -z+1/2'
    '-x, -y, -z'
    'x, -y, z-1/2'
    '-x+1/2, -y+1/2, -z'
    'x+1/2, -y+1/2, z-1/2'
_cell_length_a     18.646(4)
_cell_length_b     12.068(2)
_cell_length_c     10.741(2)
_cell_angle_alpha     90.00
_cell_angle_beta     120.76(3)
_cell_angle_gamma     90.00
_cell_volume     2076.9(9)
_cell_formula_units_Z     4
_cell_measurement_reflns_used     ?
_cell_measurement_theta_min     ?
_cell_measurement_theta_max     ?
_cell_measurement_temperature     295(2)
_exptl_crystal_description     'Block'
_exptl_crystal_colour     'pink'
_exptl_crystal_size_max     0.58
_exptl_crystal_size_mid     0.52
_exptl_crystal_size_min     0.31
_exptl_crystal_size_rad     ?
_exptl_crystal_density_diffrn     1.705
_exptl_crystal_density_meas     ?
_exptl_crystal_density_method     'not measured'
_exptl_crystal_F_000     1068
_exptl_absorpt_coefficient_mu     1.380
_exptl_absorpt_correction_type     multi-scan
_exptl_absorpt_process_details     '(<i>SADABS</i>; Sheldrick, 1996)'
_exptl_absorpt_correction_T_min     0.6773
_exptl_absorpt_correction_T_max     1.000
_exptl_special_details
;
;
_diffrn_ambient_temperature     295(2)
_diffrn_radiation_type     MoK\a
_diffrn_radiation_wavelength     0.71073
_diffrn_radiation_source     'fine-focus sealed tube'
_diffrn_radiation_monochromator     'graphite'
_diffrn_measurement_device_type     'Bruker SMART APEXII CCD'
_diffrn_measurement_method     '\f and \w scans'
_diffrn_detector_area_resol_mean     ?
_diffrn_reflns_number     6189
_diffrn_reflns_av_R_equivalents     0.0223
_diffrn_reflns_av_sigmaI/netI     0.0298
_diffrn_reflns_theta_min     3.38
_diffrn_reflns_theta_max     27.48
_diffrn_reflns_theta_full     27.48
_diffrn_measured_fraction_theta_max     0.986
_diffrn_measured_fraction_theta_full     0.986
_diffrn_reflns_limit_h_min     -18
_diffrn_reflns_limit_h_max     24
_diffrn_reflns_limit_k_min     -12
_diffrn_reflns_limit_k_max     15
_diffrn_reflns_limit_l_min     -13
_diffrn_reflns_limit_l_max     11
_diffrn_reflns_reduction_process     ?
_diffrn_standards_number     ?
_diffrn_standards_interval_count     ?
_diffrn_standards_interval_time     ?
_diffrn_standards_decay_%     ?
loop_
    _diffrn_standard_refln_index_h
    _diffrn_standard_refln_index_k
    _diffrn_standard_refln_index_l
    ? ? ?
_refine_special_details
;
 Refinement of <i>F</i>^2^ against ALL reflections. The weighted
 <i>R</i>--factor <i>wR</i> and goodness of fit <i>S</i> are based on
 <i>F</i>^2^, conventional <i>R</i>--factors <i>R</i> are based on <i>F</i>,
 with <i>F</i> set to zero for negative <i>F</i>^2^. The threshold expression
 of <i>F</i>^2^ > \s(<i>F</i>^2^) is used only for calculating
 <i>R</i>--factors(gt) <i>etc</i>. and is not relevant to the choice of
 reflections for refinement. <i>R</i>--factors based on <i>F</i>^2^ are
 statistically about twice as large as those based on <i>F</i>, and
 <i>R</i>--factors based on ALL data will be even larger.
;
_reflns_number_total     2342
_reflns_number_gt     1959
_reflns_threshold_expression     >2\s(I)
_refine_ls_structure_factor_coef     Fsqd
_refine_ls_matrix_type     full
_refine_ls_R_factor_all     0.0439
_refine_ls_R_factor_gt     0.0321
_refine_ls_wR_factor_gt     0.0725
_refine_ls_wR_factor_ref     0.0781
_refine_ls_goodness_of_fit_all     ?
_refine_ls_goodness_of_fit_ref     1.058
_refine_ls_restrained_S_all     1.058
_refine_ls_restrained_S_obs     ?
_refine_ls_number_reflns     2342
_refine_ls_number_parameters     133
_refine_ls_number_restraints     0
_refine_ls_hydrogen_treatment     constr
_refine_ls_weighting_scheme     calc
_refine_ls_weighting_details
         'calc w=1/[\s^2^(Fo^2^)+(0.0410P)^2^+0.2172P] where P=(Fo^2^+2Fc^2^)/3'
_atom_sites_solution_hydrogens     geom
_atom_sites_solution_primary     direct
_atom_sites_solution_secondary     difmap
_refine_ls_shift/su_max     0.000
_refine_ls_shift/su_mean     0.000
_refine_diff_density_max     0.272
_refine_diff_density_min     -0.288
_refine_ls_extinction_method     'none'
_refine_ls_extinction_coef     ?
_refine_ls_abs_structure_details     ?
_refine_ls_abs_structure_Flack     ?
_refine_ls_abs_structure_Rogers     ?
loop_
    _atom_type_symbol
    _atom_type_description
    _atom_type_scat_dispersion_real
    _atom_type_scat_dispersion_imag
    _atom_type_scat_source
    'C' 'C' 0.0033 0.0016
                         'International Tables Vol C Tables 4.2.6.8 and 6.1.1.4'
    'H' 'H' 0.0000 0.0000
                         'International Tables Vol C Tables 4.2.6.8 and 6.1.1.4'
    'Cl' 'Cl' 0.1484 0.1585
                         'International Tables Vol C Tables 4.2.6.8 and 6.1.1.4'
    'Co' 'Co' 0.3494 0.9721
                         'International Tables Vol C Tables 4.2.6.8 and 6.1.1.4'
    'N' 'N' 0.0061 0.0033
                         'International Tables Vol C Tables 4.2.6.8 and 6.1.1.4'
    'O' 'O' 0.0106 0.0060
                         'International Tables Vol C Tables 4.2.6.8 and 6.1.1.4'
_computing_data_collection     '<i>APEX2</i> (Bruker, 2005)'
_computing_cell_refinement     '<i>SAINT</i> (Bruker, 2005)'
_computing_data_reduction     '<i>SAINT</i> (Bruker, 2005)'
_computing_structure_solution     '<i>SHELXS97</i> (Sheldrick, 2008)'
_computing_structure_refinement     '<i>SHELXL97</i> (Sheldrick, 2008)'
_computing_molecular_graphics     '<i>PLATON</i> (Spek, 2009)'
_computing_publication_material     '<i>SHELXL97</i> (Sheldrick, 2008)'
loop_
    _atom_site_type_symbol
    _atom_site_label
    _atom_site_fract_x
    _atom_site_fract_y
    _atom_site_fract_z
    _atom_site_U_iso_or_equiv
    _atom_site_adp_type
    _atom_site_calc_flag
    _atom_site_refinement_flags
    _atom_site_occupancy
    _atom_site_disorder_assembly
    _atom_site_disorder_group
    Co Co1 0.5000 0.5000 0.5000 0.01850(11) Uani d S 1 . .
    Cl Cl1 0.40036(3) 0.13509(5) 0.26222(6) 0.04701(19) Uani d . 1 . .
    Cl Cl2 0.29749(4) 0.00958(5) -0.03453(6) 0.04412(17) Uani d . 1 . .
    O O1 0.40828(7) 0.41632(11) 0.30419(12) 0.0236(3) Uani d . 1 . .
    O O2 0.31637(9) 0.35243(14) 0.36131(15) 0.0414(4) Uani d . 1 . .
    O O3 0.58228(8) 0.50886(12) 0.42281(15) 0.0323(4) Uani d . 1 . .
    H H3A 0.5784 0.4877 0.3441 0.048 Uiso d R 1 . .
    H H3B 0.6151 0.5642 0.4520 0.048 Uiso d R 1 . .
    N N1 0.44543(10) 0.65072(14) 0.40112(17) 0.0268(4) Uani d . 1 . .
    C C1 0.34446(11) 0.36395(17) 0.27926(18) 0.0229(4) Uani d . 1 . .
    C C2 0.29635(11) 0.30562(17) 0.13275(19) 0.0234(4) Uani d . 1 . .
    C C3 0.31676(11) 0.19887(17) 0.11602(19) 0.0263(4) Uani d . 1 . .
    C C4 0.27131(11) 0.14324(17) -0.0150(2) 0.0251(4) Uani d . 1 . .
    C C5 0.48095(13) 0.7461(2) 0.3896(3) 0.0399(6) Uani d . 1 . .
    H H5A 0.5380 0.7575 0.4302 0.048 Uiso calc R 1 . .
    C C6 0.42110(16) 0.8213(2) 0.3105(3) 0.0496(6) Uani d . 1 . .
    H H6A 0.4289 0.8929 0.2873 0.060 Uiso calc R 1 . .
    N N2 0.34743(11) 0.77162(18) 0.27174(19) 0.0414(5) Uani d . 1 . .
    H H2B 0.2986 0.8004 0.2202 0.050 Uiso calc R 1 . .
    C C8 0.36442(13) 0.6702(2) 0.3279(2) 0.0365(5) Uani d . 1 . .
    H H8A 0.3242 0.6193 0.3170 0.044 Uiso calc R 1 . .
loop_
    _atom_site_aniso_label
    _atom_site_aniso_U_11
    _atom_site_aniso_U_22
    _atom_site_aniso_U_33
    _atom_site_aniso_U_12
    _atom_site_aniso_U_13
    _atom_site_aniso_U_23
    Co1 0.01555(17) 0.0220(2) 0.01592(18) -0.00026(13) 0.00661(14) -0.00168(13)
    Cl1 0.0432(3) 0.0393(4) 0.0280(3) 0.0089(3) -0.0038(2) -0.0019(2)
    Cl2 0.0459(3) 0.0311(3) 0.0362(3) 0.0067(2) 0.0072(3) -0.0097(2)
    O1 0.0224(6) 0.0281(8) 0.0176(6) -0.0059(5) 0.0083(5) -0.0036(5)
    O2 0.0381(8) 0.0619(12) 0.0288(7) -0.0277(8) 0.0205(7) -0.0187(7)
    O3 0.0289(7) 0.0455(10) 0.0293(7) -0.0142(6) 0.0197(6) -0.0163(6)
    N1 0.0234(8) 0.0259(10) 0.0250(8) 0.0028(7) 0.0080(7) -0.0005(7)
    C1 0.0210(9) 0.0259(11) 0.0168(8) -0.0047(7) 0.0061(7) -0.0045(8)
    C2 0.0218(9) 0.0279(12) 0.0198(9) -0.0065(8) 0.0100(7) -0.0037(8)
    C3 0.0218(9) 0.0300(12) 0.0197(9) -0.0023(8) 0.0052(7) 0.0000(8)
    C4 0.0258(9) 0.0213(11) 0.0250(9) -0.0028(8) 0.0108(8) -0.0048(8)
    C5 0.0316(11) 0.0337(14) 0.0441(13) 0.0009(10) 0.0118(10) 0.0090(11)
    C6 0.0520(15) 0.0357(15) 0.0581(16) 0.0068(12) 0.0260(13) 0.0156(12)
    N2 0.0379(10) 0.0451(13) 0.0390(10) 0.0214(9) 0.0179(9) 0.0111(9)
    C8 0.0286(10) 0.0378(14) 0.0400(12) 0.0074(9) 0.0153(10) 0.0035(10)
_geom_special_details
;
 All s.u.'s (except the s.u. in the dihedral angle between two l.s. planes)
 are estimated using the full covariance matrix. The cell s.u.'s are taken
 into account individually in the estimation of s.u.'s in distances, angles
 and torsion angles; correlations between s.u.'s in cell parameters are only
 used when they are defined by crystal symmetry. An approximate (isotropic)
 treatment of cell s.u.'s is used for estimating s.u.'s involving l.s. planes.
;
loop_
    _geom_bond_atom_site_label_1
    _geom_bond_atom_site_label_2
    _geom_bond_site_symmetry_2
    _geom_bond_distance
    _geom_bond_publ_flag
    Co1 O3 . 2.0865(14) ?
    Co1 O3 5_666 2.0865(14) ?
    Co1 N1 . 2.0896(17) ?
    Co1 N1 5_666 2.0896(17) ?
    Co1 O1 . 2.1653(14) ?
    Co1 O1 5_666 2.1653(14) ?
    Cl1 C3 . 1.728(2) ?
    Cl2 C4 . 1.729(2) ?
    O1 C1 . 1.250(2) ?
    O2 C1 . 1.242(2) ?
    O3 H3A . 0.8500 ?
    O3 H3B . 0.8500 ?
    N1 C8 . 1.319(3) ?
    N1 C5 . 1.365(3) ?
    C1 C2 . 1.527(2) ?
    C2 C3 . 1.381(3) ?
    C2 C4 7 1.393(3) ?
    C3 C4 . 1.389(3) ?
    C4 C2 7 1.393(3) ?
    C5 C6 . 1.350(3) ?
    C5 H5A . 0.9300 ?
    C6 N2 . 1.355(3) ?
    C6 H6A . 0.9300 ?
    N2 C8 . 1.329(3) ?
    N2 H2B . 0.8600 ?
    C8 H8A . 0.9300 ?
loop_
    _geom_angle_atom_site_label_1
    _geom_angle_atom_site_label_2
    _geom_angle_atom_site_label_3
    _geom_angle_site_symmetry_1
    _geom_angle_site_symmetry_3
    _geom_angle
    _geom_angle_publ_flag
    O3 Co1 O3 . 5_666 180.0 ?
    O3 Co1 N1 . . 91.11(6) ?
    O3 Co1 N1 5_666 . 88.89(6) ?
    O3 Co1 N1 . 5_666 88.89(6) ?
    O3 Co1 N1 5_666 5_666 91.11(6) ?
    N1 Co1 N1 . 5_666 180.0 ?
    O3 Co1 O1 . . 90.80(5) ?
    O3 Co1 O1 5_666 . 89.20(5) ?
    N1 Co1 O1 . . 88.56(6) ?
    N1 Co1 O1 5_666 . 91.44(6) ?
    O3 Co1 O1 . 5_666 89.20(5) ?
    O3 Co1 O1 5_666 5_666 90.80(5) ?
    N1 Co1 O1 . 5_666 91.44(6) ?
    N1 Co1 O1 5_666 5_666 88.56(6) ?
    O1 Co1 O1 . 5_666 180.0 ?
    C1 O1 Co1 . . 129.54(11) ?
    Co1 O3 H3A . . 132.4 ?
    Co1 O3 H3B . . 115.5 ?
    H3A O3 H3B . . 106.4 ?
    C8 N1 C5 . . 104.86(19) ?
    C8 N1 Co1 . . 124.72(16) ?
    C5 N1 Co1 . . 130.35(14) ?
    O2 C1 O1 . . 127.27(16) ?
    O2 C1 C2 . . 116.16(16) ?
    O1 C1 C2 . . 116.56(16) ?
    C3 C2 C4 . 7 118.49(17) ?
    C3 C2 C1 . . 120.55(16) ?
    C4 C2 C1 7 . 120.89(18) ?
    C2 C3 C4 . . 121.12(17) ?
    C2 C3 Cl1 . . 118.56(14) ?
    C4 C3 Cl1 . . 120.32(16) ?
    C3 C4 C2 . 7 120.39(18) ?
    C3 C4 Cl2 . . 120.67(15) ?
    C2 C4 Cl2 7 . 118.94(14) ?
    C6 C5 N1 . . 109.9(2) ?
    C6 C5 H5A . . 125.0 ?
    N1 C5 H5A . . 125.0 ?
    C5 C6 N2 . . 106.1(2) ?
    C5 C6 H6A . . 126.9 ?
    N2 C6 H6A . . 126.9 ?
    C8 N2 C6 . . 107.42(19) ?
    C8 N2 H2B . . 126.3 ?
    C6 N2 H2B . . 126.3 ?
    N1 C8 N2 . . 111.7(2) ?
    N1 C8 H8A . . 124.2 ?
    N2 C8 H8A . . 124.2 ?
loop_
    _geom_torsion_atom_site_label_1
    _geom_torsion_atom_site_label_2
    _geom_torsion_atom_site_label_3
    _geom_torsion_atom_site_label_4
    _geom_torsion_site_symmetry_1
    _geom_torsion_site_symmetry_2
    _geom_torsion_site_symmetry_3
    _geom_torsion_site_symmetry_4
    _geom_torsion
    _geom_torsion_publ_flag
    O3 Co1 O1 C1 . . . . 165.06(16) ?
    O3 Co1 O1 C1 5_666 . . . -14.94(16) ?
    N1 Co1 O1 C1 . . . . -103.85(17) ?
    N1 Co1 O1 C1 5_666 . . . 76.15(17) ?
    O3 Co1 N1 C8 . . . . 136.25(17) ?
    O3 Co1 N1 C8 5_666 . . . -43.75(17) ?
    O1 Co1 N1 C8 . . . . 45.49(17) ?
    O1 Co1 N1 C8 5_666 . . . -134.51(17) ?
    O3 Co1 N1 C5 . . . . -40.3(2) ?
    O3 Co1 N1 C5 5_666 . . . 139.7(2) ?
    O1 Co1 N1 C5 . . . . -131.0(2) ?
    O1 Co1 N1 C5 5_666 . . . 49.0(2) ?
    Co1 O1 C1 O2 . . . . 3.9(3) ?
    Co1 O1 C1 C2 . . . . -174.82(12) ?
    O2 C1 C2 C3 . . . . -90.6(2) ?
    O1 C1 C2 C3 . . . . 88.3(2) ?
    O2 C1 C2 C4 . . . 7 86.5(2) ?
    O1 C1 C2 C4 . . . 7 -94.6(2) ?
    C4 C2 C3 C4 7 . . . 0.1(3) ?
    C1 C2 C3 C4 . . . . 177.30(18) ?
    C4 C2 C3 Cl1 7 . . . -179.71(14) ?
    C1 C2 C3 Cl1 . . . . -2.5(3) ?
    C2 C3 C4 C2 . . . 7 -0.1(3) ?
    Cl1 C3 C4 C2 . . . 7 179.71(15) ?
    C2 C3 C4 Cl2 . . . . -179.99(15) ?
    Cl1 C3 C4 Cl2 . . . . -0.1(3) ?
    C8 N1 C5 C6 . . . . 0.2(3) ?
    Co1 N1 C5 C6 . . . . 177.28(17) ?
    N1 C5 C6 N2 . . . . -0.4(3) ?
    C5 C6 N2 C8 . . . . 0.4(3) ?
    C5 N1 C8 N2 . . . . 0.0(3) ?
    Co1 N1 C8 N2 . . . . -177.26(14) ?
    C6 N2 C8 N1 . . . . -0.2(3) ?
loop_
    _geom_hbond_atom_site_label_D
    _geom_hbond_atom_site_label_H
    _geom_hbond_atom_site_label_A
    _geom_hbond_site_symmetry_A
    _geom_hbond_distance_DH
    _geom_hbond_distance_HA
    _geom_hbond_distance_DA
    _geom_hbond_angle_DHA
    O3 H3A O1 2_655 0.85 1.94 2.7681(19) 166.1
    O3 H3B O2 5_666 0.85 2.01 2.696(2) 137.0
    N2 H2B O2 4 0.86 1.96 2.803(2) 166.7
