# Supplementary material for: catena-Poly[[diaqua­bis(1H-imidazole-κN 3)cobalt(II)]-μ-2,3,5,6-tetra­chloro­tereph­thal­ato-κ2 O 1:O 4]
Source: Acta Crystallogr Sect E Struct Rep Online. 2012 Mar 3;68(Pt 4):m368. doi: 10.1107/S1600536812005429 (PMC3343789; doi:10.1107/S1600536812005429)
Supplement: Supplementary file 2 [file e-68-0m368-Isup2.hkl]

# 
# h,k,l, Fc-squared, Fo-squared, sigma(Fo-squared) and status flag 
# 
data_I
_shelx_title ' x in C2/c                        C2/c' 
_shelx_refln_list_code          4 
_shelx_F_calc_maximum      274.03 
_exptl_crystal_F_000      1068.00 
_reflns_d_resolution_high  0.7702 
 
loop_ 
 _symmetry_equiv_pos_as_xyz 
 'x, y, z' 
 '-x, y, -z+1/2' 
 'x+1/2, y+1/2, z' 
 '-x+1/2, y+1/2, -z+1/2' 
 '-x, -y, -z' 
 'x, -y, z-1/2' 
 '-x+1/2, -y+1/2, -z' 
 'x+1/2, -y+1/2, z-1/2' 
 
_cell_length_a    18.6460 
_cell_length_b    12.0680 
_cell_length_c    10.7410 
_cell_angle_alpha  90.000 
_cell_angle_beta  120.760 
_cell_angle_gamma  90.000 
 
_shelx_F_squared_multiplier     1.000 
 
loop_ 
 _refln_index_h 
 _refln_index_k 
 _refln_index_l 
 _refln_F_squared_calc 
 _refln_F_squared_meas 
 _refln_F_squared_sigma 
 _refln_observed_status 
   4   0   0     2731.68     2762.21     32.50 o 
   6   0   0      826.53      722.37     16.52 o 
   8   0   0     2066.64     2482.67     29.68 o 
  10   0   0    33800.19    34769.50    169.23 o 
  12   0   0     4833.44     4886.38     56.27 o 
  14   0   0     2681.72     2699.56     64.48 o 
  16   0   0       29.18       41.56     28.80 o 
  18   0   0       43.35       32.54     21.79 o 
   3   1   0    25283.32    25290.44    100.57 o 
   5   1   0       92.75       84.98      8.14 o 
   7   1   0    15411.96    14841.19     58.72 o 
   9   1   0      138.05      171.97     11.84 o 
  11   1   0     3806.98     3766.78     53.43 o 
  13   1   0     7693.04     7671.61     52.95 o 
  15   1   0     1300.56     1278.00     34.82 o 
  17   1   0     1495.33     1502.25     52.80 o 
   0   2   0     2066.48     1975.97     31.55 o 
   2   2   0     3568.98     3224.11     34.57 o 
   4   2   0    10646.96     9931.70     93.83 o 
   6   2   0      340.44      398.12     15.66 o 
   8   2   0      799.55      918.74     20.20 o 
  10   2   0    17236.12    18132.21    100.61 o 
  12   2   0     1235.36     1284.06     32.78 o 
  14   2   0     3739.68     3923.52     45.31 o 
  16   2   0      940.35      897.17     25.11 o 
  18   2   0      352.15      354.20     56.25 o 
   1   3   0    18143.27    16777.36     86.21 o 
   3   3   0    35126.38    34714.18    270.11 o 
   5   3   0    19863.67    20727.05    107.42 o 
   7   3   0     3439.10     3380.66     70.78 o 
   9   3   0    11669.04    11968.57     90.72 o 
  11   3   0    11665.23    11993.03     81.15 o 
  13   3   0     9065.54     9400.74     86.18 o 
  15   3   0      763.95      744.56     22.12 o 
  17   3   0     1796.24     1696.53     74.30 o 
  19   3   0       46.76       55.00     27.84 o 
   0   4   0     1745.04     1593.46     39.79 o 
   2   4   0     1644.46     1576.73     27.91 o 
   4   4   0    32889.04    31816.37    424.72 o 
   6   4   0    22558.24    23363.59    119.68 o 
   8   4   0      654.81      647.64     31.44 o 
  10   4   0     5408.13     5242.49     65.65 o 
  12   4   0      217.19      180.11     16.45 o 
  14   4   0     6704.88     6783.65     56.50 o 
  16   4   0     2222.36     2220.53     50.45 o 
  18   4   0        5.92       15.93     25.53 o 
   1   5   0     4250.02     3745.42     43.35 o 
   3   5   0    23802.09    23019.76    156.07 o 
   5   5   0      534.62      507.23     25.66 o 
   7   5   0     8504.49     8746.21     87.94 o 
   9   5   0     5373.00     5616.35     85.20 o 
  11   5   0     1235.64     1199.05     34.80 o 
  13   5   0     2665.82     2772.80     54.13 o 
  15   5   0      263.31      263.08     17.97 o 
  17   5   0     1856.92     1854.35    108.61 o 
  19   5   0      560.83      433.68     45.50 o 
   0   6   0    59152.65    60718.97    321.86 o 
   2   6   0       82.21      161.32     19.45 o 
   4   6   0     3628.89     3349.39     55.29 o 
   6   6   0     1284.90     1247.20     37.79 o 
   8   6   0      275.25      258.28     24.45 o 
  10   6   0     7008.81     7011.14     74.07 o 
  12   6   0      202.02      233.21     17.85 o 
  14   6   0     3270.33     3203.27     97.88 o 
  16   6   0     1722.21     1723.79     61.67 o 
  18   6   0      276.95      251.40     46.46 o 
   1   7   0     2409.86     2371.90     45.69 o 
   3   7   0     6377.94     5627.03    144.38 o 
   5   7   0     4197.49     4084.17    108.64 o 
   7   7   0    15792.25    16131.98    122.36 o 
   9   7   0     3638.64     3626.45     59.63 o 
  11   7   0      315.01      374.36     27.09 o 
  13   7   0     3476.58     3485.61     78.73 o 
  15   7   0     1852.92     1875.24     50.35 o 
  17   7   0     2443.25     2476.60     68.36 o 
   0   8   0    28829.87    28362.53    255.97 o 
   2   8   0     1795.33     1824.43     78.86 o 
   4   8   0     2769.44     2850.83     59.39 o 
   6   8   0     1409.11     1460.45     47.56 o 
   8   8   0     1318.86     1336.38     44.85 o 
  10   8   0     5996.14     6025.51     82.74 o 
  12   8   0     1122.10     1126.51     84.23 o 
  14   8   0      863.76      954.89     38.02 o 
  16   8   0        7.35       42.27     25.12 o 
   1   9   0      691.34      686.01     34.32 o 
   3   9   0    11326.53    11821.18    103.64 o 
   5   9   0       26.85       46.08     18.73 o 
   7   9   0     1780.53     1924.53    109.43 o 
   9   9   0      893.90      911.46     50.67 o 
  11   9   0     2528.41     2495.05     71.40 o 
  13   9   0     3168.24     3242.26    143.03 o 
  15   9   0      115.24      173.00     33.99 o 
  17   9   0      615.16      688.35     74.87 o 
   0  10   0     1906.96     1942.59     80.63 o 
   2  10   0        8.01       35.37     18.98 o 
   4  10   0     2691.36     2531.53    196.44 o 
   6  10   0     1690.09     1708.02     63.61 o 
   8  10   0       22.01       77.60     30.80 o 
  10  10   0     5276.14     5282.68    111.02 o 
  12  10   0       60.90       57.79     35.80 o 
  14  10   0     1662.89     1726.50     69.51 o 
  16  10   0      836.46      865.06     78.42 o 
   1  11   0     3658.33     3650.74    175.30 o 
   3  11   0     1581.35     1689.22     88.36 o 
   5  11   0     1090.71      905.86    121.38 o 
   7  11   0     1416.60     1370.58    147.11 o 
   9  11   0     3829.83     3800.36    286.10 o 
  11  11   0     1478.28     1518.18     99.25 o 
  13  11   0     1475.51     1627.04    104.44 o 
   0  12   0     3390.03     3493.66    278.85 o 
   2  12   0     1264.25     1301.85    158.32 o 
   4  12   0     2292.39     2604.89    146.00 o 
   6  12   0      681.11      802.57     79.77 o 
   8  12   0      196.53      164.43     56.92 o 
  10  12   0      893.33      814.86     84.47 o 
  12  12   0      380.57      373.69     59.42 o 
   1  13   0     1890.83     1721.78    234.75 o 
   3  13   0     2092.21     2084.81    446.55 o 
   5  13   0       41.97       71.32     48.09 o 
   7  13   0     1362.32     1412.59     99.93 o 
   9  13   0       34.41       62.68     44.64 o 
  11  13   0     1239.94     1163.98    114.90 o 
   0  14   0     5126.34     5342.05    219.15 o 
   2  14   0       32.20       52.12     46.36 o 
   4  14   0      275.82      308.32     96.09 o 
   6  14   0       48.62       53.08     48.86 o 
   8  14   0       92.95      100.89     54.43 o 
   1  15   0       64.54       46.56     33.88 o 
   3  15   0      883.59      777.91    270.60 o 
   5  15   0      402.46      288.83    119.70 o 
 -19   1   1      268.63      265.37     31.86 o 
 -17   1   1        4.45       33.40     23.98 o 
 -15   1   1      793.35      768.89     33.02 o 
 -13   1   1     2634.42     2596.58     38.78 o 
 -11   1   1     8067.88     8735.90     69.30 o 
  -9   1   1     3508.43     3611.46     46.87 o 
  -7   1   1      992.37      961.26     19.28 o 
  -5   1   1      994.77     1146.11     28.63 o 
  -3   1   1    11996.00    12402.86    178.45 o 
   1   1   1     6188.38     5758.04     32.20 o 
   3   1   1     5877.31     6418.39     46.08 o 
   5   1   1     4238.29     4016.37     24.23 o 
   7   1   1     5461.44     5782.82     67.79 o 
   9   1   1      740.49      786.83     18.12 o 
  11   1   1     3602.26     3700.83     33.52 o 
  13   1   1       99.35       88.30      9.90 o 
  15   1   1     1019.46     1023.81     36.18 o 
  17   1   1      174.41      129.49     23.44 o 
 -20   2   1       49.90       39.26     25.05 o 
 -18   2   1      671.74      655.20     39.63 o 
 -16   2   1        0.16       23.78      9.94 o 
 -14   2   1       26.93       40.56     16.30 o 
 -12   2   1       34.90       53.92     15.60 o 
 -10   2   1        0.58       17.68     15.07 o 
  -8   2   1      455.62      442.93     18.79 o 
  -6   2   1     1629.74     1418.77     43.73 o 
  -4   2   1    13183.08    13693.93    179.21 o 
  -2   2   1    13076.56    13555.86     90.95 o 
   0   2   1        8.26       71.27     10.20 o 
   2   2   1     1129.15     1077.29     30.10 o 
   4   2   1      498.05      630.00     12.34 o 
   6   2   1     5521.78     5410.16     31.99 o 
   8   2   1     4586.89     4764.64     36.71 o 
  10   2   1     1203.52     1082.75     24.21 o 
  12   2   1      686.40      670.86     19.99 o 
  14   2   1     2092.66     1997.28     41.43 o 
  16   2   1       31.88       30.88     10.01 o 
 -19   3   1      173.29      166.06     38.40 o 
 -17   3   1      954.51      964.04     39.06 o 
 -15   3   1     1867.39     1847.22     36.89 o 
 -13   3   1       31.49       37.43     13.89 o 
 -11   3   1      721.49      700.74     22.30 o 
  -9   3   1     1441.82     1448.07     39.68 o 
  -7   3   1      208.63      197.24     23.04 o 
  -5   3   1     3995.78     4093.44     94.98 o 
  -3   3   1     7648.07     6588.88     86.78 o 
  -1   3   1    11405.06    11315.90     67.93 o 
   1   3   1    22836.70    22204.17    162.09 o 
   3   3   1       69.64       83.66      9.44 o 
   5   3   1     7366.48     7696.34     82.17 o 
   7   3   1      431.23      512.02     13.26 o 
   9   3   1      305.52      309.28     14.77 o 
  11   3   1     1569.66     1468.84     23.80 o 
  13   3   1     1116.80     1108.43     24.60 o 
  15   3   1      637.68      613.92     33.58 o 
  17   3   1      118.90      119.70     21.79 o 
 -20   4   1        5.63       19.01     26.49 o 
 -18   4   1      184.80      172.50     20.74 o 
 -16   4   1      441.42      433.25     43.54 o 
 -14   4   1        0.10       23.65     13.07 o 
 -12   4   1       18.79       12.95     10.77 o 
 -10   4   1       52.30       67.24     20.17 o 
  -8   4   1     1258.13     1383.38     49.89 o 
  -6   4   1     2550.78     2627.61     57.18 o 
  -4   4   1     3577.28     3655.45     49.33 o 
  -2   4   1      144.88      159.33     18.54 o 
   0   4   1      513.47      542.88     25.62 o 
   2   4   1     4146.13     4199.15     41.33 o 
   4   4   1        6.29       33.11     14.54 o 
   6   4   1      545.54      527.61     21.02 o 
   8   4   1       24.60       33.65      7.71 o 
  10   4   1      832.67      866.95     18.52 o 
  12   4   1        0.76       23.93      8.11 o 
  14   4   1     1080.08      927.72     45.29 o 
  16   4   1      219.17      178.06     24.25 o 
 -19   5   1      384.52      273.09     50.30 o 
 -17   5   1      588.51      567.45     39.79 o 
 -15   5   1      849.47      901.43     32.63 o 
 -13   5   1      658.96      660.82     24.23 o 
 -11   5   1      186.09      197.31     26.35 o 
  -9   5   1      852.37      820.45     46.13 o 
  -7   5   1      401.75      392.64     33.92 o 
  -5   5   1     3602.50     4206.25     59.77 o 
  -3   5   1     1409.96     1366.44     34.24 o 
  -1   5   1     4129.19     4181.05     46.53 o 
   1   5   1     3563.37     3279.31     41.07 o 
   3   5   1     8977.14     9101.61     66.20 o 
   5   5   1     1418.59     1330.59     30.81 o 
   7   5   1     2202.78     2348.41     42.34 o 
   9   5   1        5.03       34.21     12.44 o 
  11   5   1     4451.61     4442.84     50.15 o 
  13   5   1      314.60      314.52     24.52 o 
  15   5   1      774.07      800.09     69.87 o 
  17   5   1        5.36       27.22     15.47 o 
 -20   6   1      411.88      527.95     62.59 o 
 -18   6   1       19.71        3.07     23.81 o 
 -16   6   1      503.44      549.35     27.71 o 
 -14   6   1       35.71       50.19     12.58 o 
 -12   6   1      262.20      254.28     30.96 o 
 -10   6   1     3725.35     3846.29     65.43 o 
  -8   6   1      248.02      232.54     27.75 o 
  -6   6   1     4309.92     4497.82     67.17 o 
  -4   6   1     3340.62     3083.34     74.63 o 
  -2   6   1        0.06       43.24     13.58 o 
   0   6   1     4257.02     4058.05     51.58 o 
   2   6   1     2572.44     2644.25     50.25 o 
   4   6   1      831.86      819.22     31.21 o 
   6   6   1     2508.64     2436.38     47.70 o 
   8   6   1      317.47      294.50     22.43 o 
  10   6   1      252.21      278.72     18.75 o 
  12   6   1       10.31       37.04     10.73 o 
  14   6   1      445.28      448.12     19.29 o 
  16   6   1      217.62      220.51     32.64 o 
 -19   7   1      166.94       82.07     35.42 o 
 -17   7   1       74.75      129.95     26.55 o 
 -15   7   1      112.79       95.30     13.46 o 
 -13   7   1      442.30      436.99     66.43 o 
 -11   7   1      151.70      149.59     20.23 o 
  -9   7   1     2194.74     2159.81     53.89 o 
  -7   7   1      940.27      988.29     40.10 o 
  -5   7   1     3604.82     3703.05     65.58 o 
  -3   7   1       21.85       80.06     19.04 o 
  -1   7   1       69.19      114.16     15.01 o 
   1   7   1     6162.23     6357.06     68.73 o 
   3   7   1      384.97      404.03     28.18 o 
   5   7   1     3858.70     3877.12     74.96 o 
   7   7   1      153.02      146.91     19.55 o 
   9   7   1       73.84       61.70     13.65 o 
  11   7   1      352.41      353.05     20.00 o 
  13   7   1      195.97      190.78     24.56 o 
  15   7   1       32.41       54.55     27.13 o 
  17   7   1        1.78       18.33     20.16 o 
 -18   8   1        0.45       34.84     32.92 o 
 -16   8   1       60.33       49.25     17.69 o 
 -14   8   1       65.32       58.79     18.14 o 
 -12   8   1      232.02      218.83     25.08 o 
 -10   8   1       51.64       71.81     19.20 o 
  -8   8   1       63.50       67.50     33.80 o 
  -6   8   1      206.59      296.84     30.44 o 
  -4   8   1     7000.12     7421.39    118.29 o 
  -2   8   1     1931.53     2028.11     54.62 o 
   0   8   1     2184.40     2293.28     64.54 o 
   2   8   1      587.43      595.15     33.42 o 
   4   8   1        8.88       18.51     14.89 o 
   6   8   1     4935.13     5055.70     76.72 o 
   8   8   1      938.79      920.88     38.28 o 
  10   8   1       25.00       34.79     15.88 o 
  12   8   1        0.01       31.31     14.04 o 
  14   8   1       23.67       49.44     30.24 o 
  16   8   1      543.61      527.39     42.66 o 
 -17   9   1       44.71       37.63     26.30 o 
 -15   9   1      107.65      115.42     37.15 o 
 -13   9   1       33.81       35.13     17.17 o 
 -11   9   1      389.29      392.72     59.82 o 
  -9   9   1      534.88      493.23     55.05 o 
  -7   9   1      183.13      191.52     24.84 o 
  -5   9   1      372.58      419.56     33.02 o 
  -3   9   1      736.32      766.61     38.04 o 
  -1   9   1      555.21      506.96     32.32 o 
   1   9   1        7.09       38.09     15.29 o 
   3   9   1       56.16       68.08     17.40 o 
   5   9   1     4591.37     4518.48     93.05 o 
   7   9   1      131.32      135.42     21.25 o 
   9   9   1       43.99       46.50     21.93 o 
  11   9   1        0.29       13.38     13.52 o 
  13   9   1       56.09       64.08     31.72 o 
  15   9   1      504.04      583.49     84.04 o 
 -16  10   1        6.32       35.36     23.83 o 
 -14  10   1     1065.24     1103.41     90.71 o 
 -12  10   1      158.82       87.16     61.77 o 
 -10  10   1     2125.32     2037.43     85.00 o 
  -8  10   1       97.69       78.93     23.44 o 
  -6  10   1     1021.29      983.13     53.19 o 
  -4  10   1     2348.39     2246.79     75.17 o 
  -2  10   1     2431.26     2420.10     79.07 o 
   0  10   1      629.06      626.74     37.75 o 
   2  10   1      269.65      302.08     35.44 o 
   4  10   1      169.39      175.72     25.26 o 
   6  10   1     6030.97     6007.18    108.12 o 
   8  10   1      131.17      150.65     32.82 o 
  10  10   1     1138.18      988.81     89.17 o 
  12  10   1      287.48      337.21     57.31 o 
  14  10   1       15.89       50.90     29.91 o 
 -15  11   1       21.28       26.88     30.91 o 
 -13  11   1       44.61       -8.74     32.73 o 
 -11  11   1      111.54      147.15     45.50 o 
  -9  11   1      999.17     1010.68     84.28 o 
  -7  11   1      580.89      636.99     94.36 o 
  -5  11   1      135.67      210.60     56.25 o 
  -3  11   1      645.93      617.79     63.93 o 
  -1  11   1     1025.21      982.80     71.83 o 
   1  11   1      217.15      260.87     50.91 o 
   3  11   1      650.61      702.77     52.48 o 
   5  11   1      765.80      690.73     75.49 o 
   7  11   1       65.35       47.63     22.04 o 
   9  11   1      649.86      526.37     45.49 o 
  11  11   1      688.58      646.40     77.56 o 
  13  11   1       50.98       35.54     27.93 o 
 -14  12   1      144.84       93.01     33.50 o 
 -12  12   1      196.03      187.37     50.78 o 
 -10  12   1     1525.92     1579.33    106.45 o 
  -8  12   1       20.28       47.13     37.53 o 
  -6  12   1     2352.23     2401.68    142.45 o 
  -4  12   1        8.58       65.27     47.71 o 
  -2  12   1        0.30       33.54     19.88 o 
   0  12   1      283.39      304.46     72.97 o 
   2  12   1      879.80      945.27    127.80 o 
   4  12   1       30.62       34.36     55.96 o 
   6  12   1      237.95      191.79     77.66 o 
   8  12   1       65.72      125.27     59.51 o 
  10  12   1       91.24      176.62     57.40 o 
  12  12   1       15.26       51.64     47.04 o 
 -11  13   1        8.74       50.39     50.39 o 
  -9  13   1      223.76      248.71     54.71 o 
  -7  13   1      242.56      195.34     53.27 o 
  -5  13   1        4.76       26.59     35.61 o 
  -3  13   1      244.85      222.70     76.41 o 
  -1  13   1      415.27      355.63     78.48 o 
   1  13   1     2037.63     2170.81    182.29 o 
   3  13   1      619.55      553.83    105.29 o 
   5  13   1      249.69      201.39     85.53 o 
   7  13   1       64.30       39.93     41.56 o 
   9  13   1        6.64       23.81     23.23 o 
 -10  14   1      291.97      303.81     59.90 o 
  -8  14   1      357.79      286.34     65.27 o 
  -6  14   1      436.67      507.88     75.54 o 
  -4  14   1        0.21       16.32     25.25 o 
  -2  14   1      165.04      172.30     68.44 o 
   0  14   1      226.90      145.70     38.02 o 
   2  14   1      108.24       67.43     31.22 o 
   4  14   1      783.31      592.84    175.76 o 
   6  14   1       17.30       21.02     26.69 o 
   8  14   1      237.37      181.33     94.74 o 
  -5  15   1       46.60       29.85     17.57 o 
  -3  15   1      147.92       64.99     45.50 o 
  -1  15   1      475.68      295.65     93.30 o 
   1  15   1       41.96       24.75     22.94 o 
   3  15   1      273.38      192.27     69.50 o 
 -20   0   2      162.21      145.14     37.92 o 
 -18   0   2      765.45      806.99     63.93 o 
 -16   0   2     6863.53     7211.46    152.05 o 
 -14   0   2     6652.69     6546.15    138.03 o 
 -12   0   2      248.48      299.30     49.72 o 
 -10   0   2     8041.84     7773.97    136.59 o 
  -8   0   2     2243.02     2207.70     46.95 o 
  -6   0   2    19659.71    20881.61    239.50 o 
  -2   0   2    16452.59    17149.20    185.26 o 
   0   0   2      172.68      117.94     44.78 o 
   2   0   2    17705.03    18283.12    167.03 o 
   4   0   2    75091.06    77824.92    299.34 o 
   6   0   2     7582.03     7602.91     78.03 o 
   8   0   2       77.34      112.05     15.05 o 
  10   0   2     1745.48     1605.65     36.44 o 
  12   0   2      257.56      277.13     18.27 o 
  14   0   2     4094.96     4042.72    112.89 o 
  16   0   2     4143.48     4313.13    140.53 o 
 -21   1   2      506.09      497.23     48.00 o 
 -19   1   2     1092.01     1121.10     53.28 o 
 -17   1   2     2389.16     2441.48    137.94 o 
 -15   1   2      119.57       84.14     17.77 o 
 -13   1   2     6068.99     6132.64     49.20 o 
 -11   1   2     4710.33     4457.32     74.28 o 
  -9   1   2    10995.67    10458.44    167.71 o 
  -7   1   2    23279.26    24318.60    311.04 o 
  -5   1   2    18854.63    18868.52    225.01 o 
  -3   1   2    48728.84    49463.48    223.64 o 
  -1   1   2    11583.58    12175.16     51.82 o 
   1   1   2    17991.16    17738.74     83.50 o 
   3   1   2    26980.60    26673.91     85.78 o 
   5   1   2      917.79      971.02     28.93 o 
   7   1   2     4663.17     4672.20     44.69 o 
   9   1   2      611.27      587.46     14.63 o 
  11   1   2     7440.75     7524.33     53.82 o 
  13   1   2     1409.21     1427.40     27.36 o 
  15   1   2      613.85      534.61     39.31 o 
  17   1   2     2017.68     1915.10     83.32 o 
 -20   2   2     1947.17     1895.61    122.72 o 
 -18   2   2        9.61       38.71     27.09 o 
 -16   2   2      966.85      938.71     27.18 o 
 -14   2   2     1979.88     1985.86     26.27 o 
 -12   2   2     4261.77     4335.63     50.57 o 
 -10   2   2    12520.65    11821.88    123.94 o 
  -8   2   2      294.74      357.23     28.13 o 
  -6   2   2    25871.93    26806.50    168.63 o 
  -4   2   2     6370.54     5865.41     68.72 o 
  -2   2   2      857.87      783.03     26.42 o 
   0   2   2    69852.98    67968.55    412.52 o 
   2   2   2     1241.63     1148.80     22.73 o 
   4   2   2    23139.27    23565.31     87.74 o 
   6   2   2     2371.13     2280.26     31.52 o 
   8   2   2     2734.59     2817.05     39.05 o 
  10   2   2     6453.87     6408.99     54.86 o 
  12   2   2       68.09       82.33     13.57 o 
  14   2   2     7581.68     7518.81    140.71 o 
  16   2   2      622.08      570.37     50.87 o 
 -21   3   2      848.58      792.78     72.86 o 
 -19   3   2       53.20       47.79     25.05 o 
 -17   3   2     1729.21     1737.14     47.45 o 
 -15   3   2     2470.08     2423.03     49.22 o 
 -13   3   2    10025.88    10307.51    260.12 o 
 -11   3   2      841.27      807.53     33.65 o 
  -9   3   2     3531.95     3459.79     71.93 o 
  -7   3   2     6890.89     6377.91     84.03 o 
  -5   3   2    12569.08    13137.43    157.14 o 
  -3   3   2     8426.40     7984.01     81.60 o 
  -1   3   2    10578.20    10316.61     92.08 o 
   1   3   2    13918.62    13548.72     62.61 o 
   3   3   2    19312.85    19523.71     88.40 o 
   5   3   2     4587.42     4504.87     54.60 o 
   7   3   2    32633.73    33090.31    177.55 o 
   9   3   2      116.87      112.36     15.73 o 
  11   3   2       10.67       28.36     16.44 o 
  13   3   2     4920.82     4926.93     70.62 o 
  15   3   2      176.53      180.69     22.60 o 
  17   3   2     3437.83     3399.02    100.41 o 
 -20   4   2     4595.72     4587.47    138.51 o 
 -18   4   2       69.44       63.73     31.02 o 
 -16   4   2      841.29      846.85     22.52 o 
 -14   4   2     1163.60     1133.30     35.07 o 
 -12   4   2     3721.85     3806.44     96.73 o 
 -10   4   2    53496.87    55310.95    573.06 o 
  -8   4   2     2960.61     2709.02     67.89 o 
  -6   4   2      872.92      780.16     37.59 o 
  -4   4   2     2172.95     2314.52     45.48 o 
  -2   4   2      359.48      383.49     37.42 o 
   0   4   2    74304.23    74733.66    340.40 o 
   2   4   2    26433.07    27093.21    110.32 o 
   4   4   2     2007.02     1694.85     29.43 o 
   6   4   2      162.64      172.54     12.40 o 
   8   4   2      118.36      106.86     16.84 o 
  10   4   2     9501.16     9654.39    100.88 o 
  12   4   2     1145.01     1214.49     34.30 o 
  14   4   2      738.83      746.96     31.30 o 
  16   4   2       13.66       19.09     16.68 o 
 -21   5   2      229.09      146.67     38.30 o 
 -19   5   2     1159.51     1172.25     49.92 o 
 -17   5   2      869.42      954.47     30.76 o 
 -15   5   2      273.40      239.27     21.08 o 
 -13   5   2    12271.77    12029.92    162.42 o 
 -11   5   2     2132.00     2042.59     67.13 o 
  -9   5   2     6731.02     7091.54    114.51 o 
  -7   5   2    11827.03    11079.87    244.17 o 
  -5   5   2     1142.31     1434.38     37.44 o 
  -3   5   2     8695.35     8322.77     86.26 o 
  -1   5   2      654.30      679.03     49.84 o 
   1   5   2    18096.82    18928.72    144.13 o 
   3   5   2    14009.18    13974.91     84.89 o 
   5   5   2     1626.55     1594.78     34.69 o 
   7   5   2     5216.69     5016.01     54.47 o 
   9   5   2     1174.10     1103.67     22.34 o 
  11   5   2     2588.80     2560.54     49.89 o 
  13   5   2     4292.88     4385.71     66.75 o 
  15   5   2     1523.84     1510.33     82.31 o 
 -20   6   2     1093.09     1082.29     81.30 o 
 -18   6   2      782.52      846.95     67.29 o 
 -16   6   2      251.66      226.99     30.61 o 
 -14   6   2      303.57      292.58     33.29 o 
 -12   6   2       77.56       60.15     32.50 o 
 -10   6   2     7189.13     7244.70    112.61 o 
  -8   6   2     1166.80     1274.28     55.10 o 
  -6   6   2     5648.78     5125.94     74.28 o 
  -4   6   2     3242.13     3322.72     56.72 o 
  -2   6   2      809.63      691.85     29.78 o 
   0   6   2    19144.09    19427.43    160.18 o 
   2   6   2       41.83       57.77     11.67 o 
   4   6   2    15556.14    14997.47     95.74 o 
   6   6   2     1309.38     1283.69     41.23 o 
   8   6   2        8.25       41.45     13.01 o 
  10   6   2     4029.26     4046.73     45.45 o 
  12   6   2     1295.67     1273.56     51.51 o 
  14   6   2     4866.03     4887.26    121.02 o 
  16   6   2      936.14      943.52     70.84 o 
 -19   7   2      703.85      577.96     66.62 o 
 -17   7   2     1033.99     1052.43     42.17 o 
 -15   7   2      297.51      240.41     38.21 o 
 -13   7   2      108.73      118.67     22.74 o 
 -11   7   2     6951.64     6900.91    108.80 o 
  -9   7   2    10062.42    10435.42    113.37 o 
  -7   7   2     6313.88     6383.00    106.59 o 
  -5   7   2     8401.45     8180.04     97.01 o 
  -3   7   2    12548.73    12852.39    165.53 o 
  -1   7   2     7571.35     7516.78     76.19 o 
   1   7   2    11457.18    11315.84     97.59 o 
   3   7   2    15321.85    14786.04    164.91 o 
   5   7   2     2554.86     2499.42     54.98 o 
   7   7   2       77.25       62.24     13.38 o 
   9   7   2      862.87      855.19     26.71 o 
  11   7   2     9385.78     9265.41    189.09 o 
  13   7   2     1724.01     1771.39     74.77 o 
  15   7   2       93.22       95.61     38.88 o 
 -18   8   2       12.27        9.60     27.55 o 
 -16   8   2     1932.10     2125.91     88.85 o 
 -14   8   2     2223.09     2193.64    125.90 o 
 -12   8   2     1147.72     1067.30     52.89 o 
 -10   8   2     5374.42     5034.79    147.70 o 
  -8   8   2      391.42      378.87     33.65 o 
  -4   8   2     2351.77     2142.30     57.68 o 
  -2   8   2     1537.33     1442.93     46.53 o 
   0   8   2     5781.02     5622.59    153.59 o 
   2   8   2       15.76       66.20     21.17 o 
   4   8   2    22777.42    23540.73    121.83 o 
   6   8   2       20.12       34.43     15.19 o 
   8   8   2       83.36       90.14     14.82 o 
  10   8   2     1484.79     1495.69     57.71 o 
  12   8   2      203.03      164.39     33.40 o 
  14   8   2     4581.31     4942.57    103.54 o 
 -17   9   2      994.68      965.95     82.65 o 
 -15   9   2      110.99      130.93     50.11 o 
 -13   9   2     3249.49     3037.28    221.45 o 
 -11   9   2      841.44      842.26     48.52 o 
  -9   9   2     1996.77     1960.64     69.02 o 
  -7   9   2     6025.53     5183.51    148.69 o 
  -5   9   2       28.76       51.52     24.14 o 
  -3   9   2     2088.11     1926.51     52.54 o 
  -1   9   2      455.87      485.02     32.68 o 
   1   9   2     6480.89     6552.71    144.69 o 
   3   9   2     3765.36     3867.69     69.91 o 
   5   9   2       54.23       60.15     13.69 o 
   7   9   2     6163.05     6431.10    249.81 o 
   9   9   2      734.41      763.10     42.03 o 
  11   9   2      735.72      704.16     53.85 o 
  13   9   2      794.18      760.94    141.01 o 
 -16  10   2      244.05      182.38     57.11 o 
 -14  10   2      997.76     1020.66     89.65 o 
 -12  10   2      407.79      368.56     77.32 o 
 -10  10   2     5970.70     5851.47    383.15 o 
  -8  10   2       25.58       20.39     25.49 o 
  -6  10   2      649.28      754.51     48.43 o 
  -4  10   2      521.96      507.02     35.45 o 
  -2  10   2       73.19       60.95     23.04 o 
   0  10   2     7556.38     7863.85    115.96 o 
   2  10   2     2640.86     2647.23     70.95 o 
   4  10   2      355.85      395.65     44.04 o 
   6  10   2     3359.38     3275.82    112.60 o 
   8  10   2      755.29      809.31     80.25 o 
  10  10   2     2152.34     2066.96    229.80 o 
  12  10   2      946.03      813.78     78.03 o 
 -15  11   2      258.93      283.08     58.75 o 
 -13  11   2     3472.48     3721.45    148.30 o 
 -11  11   2       26.50      116.82     50.59 o 
  -9  11   2      479.43      463.92     65.37 o 
  -7  11   2     1186.15     1367.57     99.64 o 
  -5  11   2     1119.40     1133.45     82.46 o 
  -3  11   2     4967.39     5381.50    157.23 o 
  -1  11   2      105.48      119.65     26.05 o 
   1  11   2      352.31      290.95     36.44 o 
   3  11   2     2645.65     2682.62    159.85 o 
   5  11   2     3381.94     3200.92    144.42 o 
   7  11   2     4201.56     3986.74    135.33 o 
   9  11   2      127.19      148.59     70.36 o 
  11  11   2      115.92      160.57     56.59 o 
 -14  12   2      266.10      226.83     48.96 o 
 -12  12   2      343.96      308.42     60.57 o 
 -10  12   2     2496.20     2469.16    132.56 o 
  -8  12   2      566.68      577.57     74.87 o 
  -6  12   2     2324.48     2326.42    119.80 o 
  -4  12   2      389.01      478.22     66.62 o 
  -2  12   2     1348.04     1341.75     97.91 o 
   0  12   2     4894.58     5413.37    214.68 o 
   2  12   2        6.11       13.70     16.67 o 
   4  12   2     1160.64     1187.30    240.55 o 
   6  12   2      107.23       93.59     51.26 o 
   8  12   2      387.87      356.60    100.21 o 
  10  12   2     1770.09     1820.84    226.25 o 
 -11  13   2      581.51      683.26     82.26 o 
  -9  13   2       39.48       67.00     51.16 o 
  -7  13   2     2149.73     2338.52    121.91 o 
  -5  13   2      380.74      453.65     65.08 o 
  -3  13   2     2865.56     2962.16    212.33 o 
  -1  13   2      584.39      689.21    134.48 o 
   1  13   2      455.77      429.81     78.96 o 
   3  13   2      834.37      844.83    127.83 o 
   5  13   2       32.77       59.61     42.81 o 
   7  13   2     1263.15      938.02    269.44 o 
   9  13   2        5.52       19.01     23.52 o 
 -10  14   2      406.92      422.36     68.63 o 
  -8  14   2       32.32       50.30     47.71 o 
  -6  14   2      942.10     1009.63     93.40 o 
  -4  14   2     1611.23     1745.10    109.04 o 
  -2  14   2       85.39      116.05     52.41 o 
   0  14   2      887.14      783.09    175.18 o 
   2  14   2        4.11       21.36     26.73 o 
   4  14   2     2802.94     2975.03    158.10 o 
   6  14   2      185.25      104.92     65.47 o 
  -5  15   2      249.82      208.78     75.64 o 
  -3  15   2     1020.47      728.95    227.98 o 
  -1  15   2      432.23      317.06    128.44 o 
   1  15   2     1001.37      848.07    279.81 o 
   3  15   2     1085.02      795.76    254.47 o 
 -21   1   3       96.26       87.77     23.45 o 
 -19   1   3      241.28      264.07     38.59 o 
 -17   1   3      362.69      337.69     48.14 o 
 -15   1   3      576.20      623.86     54.10 o 
 -13   1   3      900.86      942.84     38.65 o 
 -11   1   3        4.57       29.36     21.33 o 
  -9   1   3     5607.82     5471.38     92.51 o 
  -7   1   3      161.12      158.74     10.88 o 
  -5   1   3    12045.53    12348.14     86.72 o 
  -3   1   3    17580.70    18219.63    124.95 o 
  -1   1   3     8359.15     8332.81     68.01 o 
   1   1   3     6955.40     6924.78     49.10 o 
   3   1   3     1731.04     1805.19     14.61 o 
   5   1   3     4748.39     4842.13     45.93 o 
   7   1   3     1583.18     1662.41     32.90 o 
   9   1   3      398.88      352.43     19.34 o 
  11   1   3       39.70       36.88     10.33 o 
  13   1   3      483.64      503.73     41.58 o 
  15   1   3      654.77      565.38    104.33 o 
  17   1   3      436.36      243.14    121.62 o 
 -22   2   3        0.97       16.80     22.56 o 
 -20   2   3       10.00       40.01     21.43 o 
 -18   2   3        0.58       56.86     45.07 o 
 -16   2   3       55.43       84.39     27.29 o 
 -14   2   3      193.97      193.57     26.50 o 
 -12   2   3      463.47      437.65     23.04 o 
 -10   2   3      101.55      106.52     14.80 o 
  -8   2   3     2544.26     2624.63     45.55 o 
  -6   2   3     1684.78     1421.02     28.93 o 
  -4   2   3       73.72       97.67     13.61 o 
  -2   2   3       53.47       48.48     10.66 o 
   0   2   3      406.45      400.37     16.00 o 
   2   2   3     2284.08     2568.14     35.20 o 
   4   2   3      786.36      873.36     26.33 o 
   6   2   3     1034.92     1004.99     27.08 o 
   8   2   3      159.69      176.42     18.70 o 
  10   2   3    11462.59    12003.06     91.98 o 
  12   2   3      297.50      277.57     19.66 o 
  14   2   3     1172.88     1049.99    132.18 o 
  16   2   3      227.82      181.71     35.32 o 
 -21   3   3      126.15      133.41     26.55 o 
 -19   3   3      916.31      973.55     89.70 o 
 -17   3   3      185.44      174.61     14.45 o 
 -15   3   3      977.67      991.23     40.44 o 
 -13   3   3      173.42      145.79     17.86 o 
 -11   3   3       75.78       88.07     26.10 o 
  -9   3   3     1585.60     1487.82     54.35 o 
  -7   3   3     1039.11     1164.97     37.24 o 
  -5   3   3     3494.39     3354.05     66.37 o 
  -3   3   3    17034.25    16628.71    100.40 o 
  -1   3   3      116.47      176.32     15.91 o 
   1   3   3    26292.96    27903.95    156.27 o 
   3   3   3     3325.10     3527.55     32.67 o 
   5   3   3     2163.02     1935.59     47.10 o 
   7   3   3      649.06      610.54     47.61 o 
   9   3   3      300.76      326.56     25.37 o 
  11   3   3     1214.16     1263.30     49.07 o 
  13   3   3      283.93      245.15     24.82 o 
  15   3   3       11.01       33.31     33.02 o 
 -22   4   3        0.81       16.22     31.48 o 
 -20   4   3        0.09       20.33     30.24 o 
 -18   4   3       97.32       76.30     26.68 o 
 -16   4   3      492.13      468.03     23.43 o 
 -14   4   3       82.20       60.11     11.04 o 
 -12   4   3      594.58      558.56     50.14 o 
 -10   4   3        2.78       66.89     43.00 o 
  -8   4   3     2620.23     2906.74     71.02 o 
  -6   4   3      885.44      939.19     44.52 o 
  -4   4   3     2030.99     1981.16     40.81 o 
  -2   4   3        0.12       16.46      9.79 o 
   0   4   3        0.87       16.10      9.45 o 
   2   4   3      347.14      357.91     15.84 o 
   4   4   3      149.68      171.62     13.50 o 
   6   4   3     2066.44     2106.94     45.92 o 
   8   4   3       65.78       59.68     16.12 o 
  10   4   3     2180.65     2187.23     43.28 o 
  12   4   3       13.38       29.84     12.09 o 
  14   4   3        3.92       24.59     17.39 o 
  16   4   3       65.29       38.40     31.00 o 
 -21   5   3      182.67      123.54     38.20 o 
 -19   5   3      324.45      388.31     43.36 o 
 -17   5   3      208.28      189.66     17.61 o 
 -15   5   3      845.42      841.99     25.98 o 
 -13   5   3      125.62      128.20     33.28 o 
 -11   5   3      174.18      192.66     40.63 o 
  -9   5   3      456.95      523.80     45.31 o 
  -7   5   3       90.31       49.31     32.77 o 
  -5   5   3     4096.40     4220.29     66.65 o 
  -3   5   3       86.80       96.49     17.43 o 
  -1   5   3      354.62      348.78     34.06 o 
   1   5   3     3367.35     3302.98     40.24 o 
   3   5   3     2130.52     2226.47     31.51 o 
   5   5   3     4994.84     4928.49     63.07 o 
   7   5   3       46.49       51.21     16.13 o 
   9   5   3      157.04      154.04     19.91 o 
  11   5   3       21.63       27.18     19.42 o 
  13   5   3      704.57      657.34     38.21 o 
  15   5   3      618.92      684.99     62.68 o 
 -20   6   3        3.79       28.41     27.45 o 
 -18   6   3       86.46       43.67     26.27 o 
 -16   6   3      137.58      107.74     24.77 o 
 -14   6   3     2414.65     2413.43     67.03 o 
 -12   6   3     1900.04     1883.50     84.76 o 
 -10   6   3     1038.55     1068.90     61.82 o 
  -8   6   3      822.45      825.16     49.62 o 
  -6   6   3      189.64      192.87     28.37 o 
  -4   6   3     9041.77     9174.74    106.61 o 
  -2   6   3      398.70      371.06     24.13 o 
   0   6   3     3142.63     3153.20     46.88 o 
   2   6   3      368.49      397.08     23.81 o 
   4   6   3      261.03      248.86     21.11 o 
   6   6   3     3006.09     2914.89     59.46 o 
   8   6   3      146.20      154.17     14.32 o 
  10   6   3     1319.03     1214.10     58.66 o 
  12   6   3      173.18      139.81     26.96 o 
  14   6   3       52.09       32.63     21.34 o 
  16   6   3      580.82      618.18     60.86 o 
 -19   7   3       18.76       66.33     33.31 o 
 -17   7   3        9.51       14.52     16.06 o 
 -15   7   3      496.08      378.21     60.33 o 
 -13   7   3        0.03       32.33     25.87 o 
 -11   7   3      528.36      480.80     48.48 o 
  -9   7   3      917.07      936.29     56.91 o 
  -7   7   3     1475.42     1381.08     59.15 o 
  -5   7   3      136.17       79.83     25.85 o 
  -3   7   3     1072.97     1023.26     38.23 o 
  -1   7   3       19.08       25.06     15.69 o 
   1   7   3     1334.67     1342.01     39.58 o 
   3   7   3      794.73      882.59     36.97 o 
   5   7   3      159.57      143.14     21.21 o 
   7   7   3       92.18       92.65     14.21 o 
   9   7   3       88.89       58.52     22.57 o 
  11   7   3      113.85       99.13     25.31 o 
  13   7   3      101.96       62.45     25.39 o 
  15   7   3      105.46       66.64     25.69 o 
 -18   8   3       22.15       50.79     28.61 o 
 -16   8   3      295.75      209.62     65.40 o 
 -14   8   3      259.91      232.59     71.42 o 
 -12   8   3      254.09      196.42     44.30 o 
 -10   8   3      784.23      723.10     77.94 o 
  -8   8   3      677.60      719.00     51.89 o 
  -6   8   3       12.05       32.03     19.09 o 
  -4   8   3      547.10      489.65     33.22 o 
  -2   8   3     3578.88     3729.19    108.63 o 
   0   8   3     2146.89     2180.85     50.74 o 
   2   8   3        1.47       27.36     13.53 o 
   4   8   3      352.78      324.60     27.54 o 
   6   8   3        5.44       18.33     13.01 o 
   8   8   3      344.35      352.61     47.73 o 
  10   8   3     1707.65     1883.46    106.48 o 
  12   8   3       16.86       32.45     14.52 o 
  14   8   3       78.38      115.88     33.63 o 
 -19   9   3      116.65      110.68     47.52 o 
 -17   9   3      220.39      204.65     52.79 o 
 -15   9   3       53.76       26.50     26.01 o 
 -13   9   3       24.59       13.89     22.45 o 
 -11   9   3        0.15       22.22     23.48 o 
  -9   9   3     1374.27     1353.66     89.13 o 
  -7   9   3     2230.43     2077.27     59.29 o 
  -5   9   3       84.69       62.09     17.62 o 
  -3   9   3       82.01       71.57     23.68 o 
  -1   9   3      161.40      133.48     22.81 o 
   3   9   3     2530.32     2600.44     81.37 o 
   5   9   3      160.38      153.49     28.92 o 
   7   9   3      192.07      160.55     45.26 o 
   9   9   3       13.99       41.07     25.83 o 
  11   9   3      821.92      865.65     78.19 o 
  13   9   3      183.05      166.33     41.69 o 
 -18  10   3        0.02       34.84     40.60 o 
 -16  10   3        2.54       38.88     33.69 o 
 -14  10   3      835.00      832.62     83.61 o 
 -12  10   3      779.27      726.17     78.71 o 
 -10  10   3     3075.97     3261.75    170.96 o 
  -8  10   3      904.05      936.39     79.77 o 
  -6  10   3     2361.91     2283.23    103.77 o 
  -4  10   3      468.03      473.31     53.56 o 
  -2  10   3      243.37      239.03     34.73 o 
   0  10   3      839.49      701.99     45.54 o 
   2  10   3      250.05      234.00     31.92 o 
   4  10   3        5.18       27.16     16.76 o 
   6  10   3      236.22      203.39     34.72 o 
   8  10   3      734.79      837.32    211.08 o 
  10  10   3      983.32      997.47     93.49 o 
  12  10   3       43.38       23.23     18.96 o 
 -15  11   3        0.15       23.33     42.62 o 
 -13  11   3      125.48       65.85     40.12 o 
 -11  11   3        0.41       67.48     59.61 o 
  -9  11   3        0.17       10.27     33.69 o 
  -7  11   3       73.14      142.74     57.69 o 
  -5  11   3        0.87       28.99     30.72 o 
  -3  11   3      504.94      553.10     64.99 o 
  -1  11   3       84.94       37.53     42.62 o 
   1  11   3       34.88       70.64     25.43 o 
   3  11   3      167.42      124.19     28.42 o 
   5  11   3       18.49       55.39     25.64 o 
   7  11   3        8.02       30.24     32.73 o 
   9  11   3       47.48       62.68     44.16 o 
  11  11   3      101.99      106.43     26.37 o 
 -14  12   3      921.13      956.26     84.09 o 
 -12  12   3     1044.67      964.22     88.22 o 
 -10  12   3      176.13      249.86     64.12 o 
  -8  12   3      199.84       65.27     41.56 o 
  -6  12   3      393.77      271.17     68.06 o 
  -4  12   3     1825.72     1780.24    105.69 o 
  -2  12   3      542.50      481.58     61.91 o 
   0  12   3       11.80       10.56     30.24 o 
   2  12   3       58.34       69.83     40.41 o 
   4  12   3      195.24      190.85     43.87 o 
   6  12   3      908.13      874.18    169.61 o 
   8  12   3        8.14       38.30     31.39 o 
 -13  13   3       31.70       27.45     24.86 o 
 -11  13   3       61.80       49.91     34.36 o 
  -9  13   3      190.45      141.68     43.00 o 
  -7  13   3      348.86      388.66     68.15 o 
  -5  13   3     1189.78     1205.54     97.43 o 
  -3  13   3      183.14      197.36     57.21 o 
  -1  13   3       44.41       34.17     31.29 o 
   1  13   3       74.70       48.96     37.63 o 
   3  13   3       33.35       37.62     28.00 o 
   5  13   3      955.44      942.14    237.77 o 
   7  13   3       19.18       39.07     24.29 o 
 -10  14   3        5.32       32.83     35.42 o 
  -8  14   3      292.67      244.87     52.31 o 
  -6  14   3       74.91       97.91     45.12 o 
  -4  14   3      677.16      646.59     76.41 o 
  -2  14   3      510.18      365.72    106.45 o 
   0  14   3       53.04       45.12     25.25 o 
   2  14   3      360.50      342.11    104.05 o 
  -5  15   3       15.27       13.82     25.73 o 
  -3  15   3       24.77       26.40     31.29 o 
  -1  15   3       79.27       34.17     30.62 o 
   1  15   3     1367.56      941.95    294.50 o 
 -22   0   4      732.75      855.95     87.45 o 
 -20   0   4     7475.31     7544.74    657.63 o 
 -18   0   4     3097.59     3200.89    167.22 o 
 -16   0   4      779.96      783.86     80.44 o 
 -14   0   4       64.32       37.34     49.34 o 
 -12   0   4     4472.96     4662.15    131.03 o 
 -10   0   4    28810.60    28496.44    221.35 o 
  -8   0   4    29582.87    32496.94    189.39 o 
  -6   0   4    18997.78    18926.57    103.31 o 
  -4   0   4    10125.47    10591.10    151.41 o 
  -2   0   4    10353.24    10386.23    145.76 o 
   0   0   4    18640.63    15234.79    248.57 o 
   2   0   4    21070.76    22056.17    124.78 o 
   4   0   4     6075.71     5515.52     57.00 o 
   6   0   4     7208.61     7046.99     96.20 o 
   8   0   4     6485.81     7020.29    109.84 o 
  10   0   4     1816.12     1873.13     65.64 o 
  12   0   4     2169.44     2086.66    134.53 o 
  14   0   4     4556.45     4709.57    133.23 o 
  16   0   4      316.98      201.48     93.30 o 
 -23   1   4     1009.48      957.84     71.94 o 
 -21   1   4      650.89      673.93     65.03 o 
 -19   1   4     2533.91     2553.95    173.50 o 
 -17   1   4     1552.29     1654.02     88.98 o 
 -15   1   4       12.06       27.98     36.36 o 
 -13   1   4     5901.08     5946.99    162.09 o 
 -11   1   4      313.21      285.27     13.49 o 
  -9   1   4     9828.77    10138.37     70.82 o 
  -5   1   4     4685.07     4063.84     42.32 o 
  -3   1   4    24964.90    25035.88    131.00 o 
  -1   1   4    14430.50    15456.98    112.91 o 
   1   1   4     8024.12     7982.97     68.16 o 
   3   1   4    13102.21    13273.81     59.90 o 
   5   1   4     2430.81     2485.78     37.20 o 
   7   1   4    14409.89    15036.98     79.78 o 
   9   1   4      829.81      780.12     24.74 o 
  11   1   4     1436.51     1421.86     62.48 o 
  13   1   4     1875.07     1862.47    126.13 o 
  15   1   4     1881.82     1926.91     69.40 o 
 -22   2   4      625.94      688.76     51.99 o 
 -20   2   4     1753.65     1800.12     76.56 o 
 -18   2   4      261.30      320.33     59.08 o 
 -16   2   4     6061.23     6170.80    123.56 o 
 -14   2   4       30.06       29.37      8.11 o 
 -12   2   4       28.13       66.96     29.22 o 
 -10   2   4    22312.77    23183.32    130.24 o 
  -8   2   4     1575.92     1672.05     36.03 o 
  -6   2   4    26608.80    27425.78    112.92 o 
  -4   2   4     1401.52     1204.30     25.04 o 
  -2   2   4     3158.68     2774.57     33.52 o 
   0   2   4    22791.72    22989.39    236.88 o 
   2   2   4      108.41      104.03     15.06 o 
   4   2   4    33799.34    34712.67    373.86 o 
   6   2   4     3943.58     4229.26     52.89 o 
   8   2   4      137.58      148.55     28.33 o 
  10   2   4     4457.95     4512.07     67.52 o 
  12   2   4       32.78       47.57     13.14 o 
  14   2   4     2461.06     2523.50     74.71 o 
  16   2   4      817.24      865.06     67.00 o 
 -23   3   4     1082.01      984.86     78.62 o 
 -21   3   4     1049.31     1183.50     60.87 o 
 -19   3   4     2796.05     2845.22    105.32 o 
 -17   3   4     2314.93     2300.79     72.78 o 
 -15   3   4       12.77       27.18      9.50 o 
 -13   3   4     2913.92     2940.50     67.16 o 
 -11   3   4     1278.81     1129.61     30.86 o 
  -9   3   4    35529.88    37631.55    222.55 o 
  -7   3   4     3756.83     3294.99     88.09 o 
  -5   3   4     2794.20     2512.87     59.77 o 
  -3   3   4      571.72      435.41     36.43 o 
  -1   3   4     5478.01     5656.42     45.14 o 
   1   3   4    34475.73    35688.74    273.96 o 
   3   3   4     8870.58     8897.28     62.02 o 
   5   3   4     2153.47     2177.70     50.08 o 
   7   3   4     1820.63     1889.44     46.09 o 
   9   3   4       56.22       43.69     16.39 o 
  11   3   4     3732.74     3896.26     71.27 o 
  13   3   4      733.75      790.00     73.91 o 
  15   3   4       52.56      100.69     40.12 o 
 -22   4   4      753.98      720.42     52.80 o 
 -20   4   4     1626.68     1746.91     72.91 o 
 -18   4   4       99.67       88.63     38.01 o 
 -16   4   4     8910.34     8810.27    295.70 o 
 -14   4   4     2938.88     3110.31     83.32 o 
 -12   4   4     2346.65     2340.85     50.28 o 
 -10   4   4     2037.66     1951.96     48.89 o 
  -8   4   4     1232.28     1391.70     43.18 o 
  -6   4   4    27530.68    27690.65    154.27 o 
  -4   4   4     1869.78     1517.51     39.48 o 
  -2   4   4     3807.27     3527.67     43.70 o 
   0   4   4     1370.72     1253.74     26.28 o 
   2   4   4     1686.42     1394.62     37.81 o 
   4   4   4    20505.97    20492.57    185.57 o 
   6   4   4     8068.86     8151.68    119.50 o 
   8   4   4      401.42      422.19     32.72 o 
  10   4   4       92.70       65.98     26.09 o 
  12   4   4      589.70      530.15     64.99 o 
  14   4   4     2865.73     3008.05    115.38 o 
 -21   5   4      875.08      960.77     57.19 o 
 -19   5   4      411.23      519.58     47.51 o 
 -17   5   4     3420.41     3376.81    107.03 o 
 -15   5   4       81.10       49.89     13.64 o 
 -13   5   4     4047.00     4192.45     73.22 o 
 -11   5   4     1296.71     1291.63     44.66 o 
  -9   5   4     5862.64     5582.28     79.25 o 
  -7   5   4     6551.92     6629.61    101.62 o 
  -5   5   4       60.32       60.71     17.58 o 
  -3   5   4    16581.23    16632.17    112.05 o 
  -1   5   4      525.08      555.93     27.93 o 
   1   5   4     5288.41     4859.68     53.70 o 
   3   5   4     3986.00     3852.25     59.99 o 
   5   5   4      238.65      230.65     15.00 o 
   7   5   4     4389.14     4458.00     70.52 o 
   9   5   4      677.27      766.27     43.11 o 
  11   5   4     4883.16     4788.09    134.04 o 
  13   5   4       57.46      126.80     42.81 o 
  15   5   4        5.10       33.31     29.09 o 
 -20   6   4     1562.07     1551.74     76.84 o 
 -18   6   4        8.93       37.02     30.58 o 
 -16   6   4      138.69      136.33     25.08 o 
 -14   6   4      845.50      916.13     89.56 o 
 -12   6   4     1689.58     1755.37    161.17 o 
 -10   6   4    10413.22    10276.74    140.60 o 
  -8   6   4     2687.24     2617.16    144.66 o 
  -6   6   4     8796.38     8955.94     89.09 o 
  -4   6   4     3471.16     3423.89     56.27 o 
  -2   6   4     2956.39     2851.30     47.63 o 
   0   6   4     4924.94     4721.47     62.28 o 
   2   6   4     1315.87     1369.40     32.10 o 
   4   6   4    10496.33    10782.32    119.86 o 
   6   6   4       24.99       44.74     13.66 o 
   8   6   4     5307.38     5251.87    106.83 o 
  10   6   4     3208.04     3433.27     87.75 o 
  12   6   4      222.26      189.58     55.10 o 
  14   6   4     1653.41     1770.64    107.22 o 
 -21   7   4       39.41       18.72     28.61 o 
 -19   7   4     1448.34     1360.20     64.07 o 
 -17   7   4       38.18       47.52     27.21 o 
 -15   7   4      724.64      787.60     83.42 o 
 -13   7   4     7622.14     7921.69    190.64 o 
 -11   7   4       14.00       26.14     17.17 o 
  -9   7   4      744.64      661.84     49.88 o 
  -7   7   4     8665.82     8616.77     97.73 o 
  -5   7   4     6337.96     6385.54     91.01 o 
  -3   7   4    19997.22    20180.38    214.56 o 
  -1   7   4     3278.44     3235.97     58.29 o 
   1   7   4     1533.96     1554.85     40.45 o 
   3   7   4     1526.66     1701.35     37.04 o 
   5   7   4     1089.62     1118.22     66.72 o 
   7   7   4    15425.15    15508.86    101.29 o 
   9   7   4        9.97       44.02     18.85 o 
  11   7   4       39.50       40.61     25.23 o 
  13   7   4      729.97      648.41     63.07 o 
 -20   8   4     1427.77     1371.37     67.00 o 
 -18   8   4     1330.51     1364.53     75.78 o 
 -16   8   4      760.69      772.82     85.62 o 
 -14   8   4      205.84      120.32     30.44 o 
 -12   8   4      708.78      716.20    165.39 o 
 -10   8   4     8848.57     8488.33    197.45 o 
  -8   8   4      348.22      280.74     36.16 o 
  -6   8   4     5467.05     5228.45    116.85 o 
  -4   8   4       44.79       49.76     22.75 o 
  -2   8   4       22.72       54.63     22.44 o 
   0   8   4    16295.87    16757.92    115.07 o 
   2   8   4       79.30       70.05     14.97 o 
   4   8   4     1143.50     1116.32     41.70 o 
   6   8   4       45.50       50.63     16.31 o 
   8   8   4     1137.68     1174.65     80.43 o 
  10   8   4     2473.19     2261.11    110.68 o 
  12   8   4      306.81      308.56     96.42 o 
 -19   9   4      329.02      298.30     45.84 o 
 -17   9   4     1702.61     1534.21    115.09 o 
 -15   9   4      117.64      183.82     58.46 o 
 -13   9   4     1925.50     2016.85    119.03 o 
 -11   9   4      535.65      521.23     66.91 o 
  -9   9   4     3527.35     3827.61    135.83 o 
  -7   9   4     1838.87     1653.86    110.65 o 
  -5   9   4       36.11       75.68     31.14 o 
  -3   9   4     4229.03     4276.49    101.47 o 
  -1   9   4      130.79      117.11     19.75 o 
   1   9   4     2486.54     2563.20     70.93 o 
   3   9   4     2695.21     2721.13     87.18 o 
   5   9   4     2576.01     2583.57    111.60 o 
   7   9   4     2651.98     2745.23    140.05 o 
   9   9   4      377.41      452.47     67.87 o 
  11   9   4      698.52      809.41    120.61 o 
 -18  10   4       75.19      119.32     48.76 o 
 -16  10   4     2196.08     2293.40    124.69 o 
 -14  10   4      400.31      400.95     64.51 o 
 -12  10   4      247.18      237.48     60.86 o 
 -10  10   4     1531.77     1759.12    118.74 o 
  -8  10   4      512.01      484.65     63.93 o 
  -6  10   4     4051.71     4208.69    142.07 o 
  -4  10   4      368.31      354.97     37.35 o 
  -2  10   4     2342.63     2284.75     74.37 o 
   0  10   4     1091.55     1142.96     52.79 o 
   2  10   4     1436.58     1458.48    120.18 o 
   4  10   4     7996.48     8209.27    131.23 o 
   6  10   4     1487.92     1606.59    183.53 o 
   8  10   4      326.78      362.96     62.81 o 
  10  10   4      161.73      146.87     42.54 o 
 -17  11   4     1249.55     1431.12    109.81 o 
 -15  11   4       83.94       28.99     35.42 o 
 -13  11   4     1013.37      943.30     90.90 o 
 -11  11   4      608.36      565.48     76.22 o 
  -9  11   4     3267.90     3466.50    144.27 o 
  -7  11   4     2054.38     2219.01    131.79 o 
  -5  11   4       48.80       53.47     39.07 o 
  -3  11   4      623.66      731.25     95.22 o 
  -1  11   4     1068.25     1207.75     88.89 o 
   1  11   4     5844.03     6007.13    406.66 o 
   3  11   4     2563.93     2362.91    116.96 o 
   7  11   4      201.89      178.73     69.02 o 
   9  11   4      243.85      270.19     73.24 o 
 -14  12   4      316.70      387.22     60.95 o 
 -12  12   4      232.85      271.56     69.30 o 
 -10  12   4     2504.50     2538.27    134.29 o 
  -8  12   4       72.25      102.81     51.16 o 
  -6  12   4     3324.08     3481.76    170.86 o 
  -4  12   4      625.19      660.03     71.32 o 
  -2  12   4        5.10       39.93     32.06 o 
   0  12   4      426.57      421.49     63.93 o 
   2  12   4        7.08        9.50     20.35 o 
   4  12   4     4204.23     4365.93    223.08 o 
   8  12   4       11.07       73.14     71.42 o 
 -13  13   4      216.14      181.33     51.74 o 
 -11  13   4      123.48       82.46     51.07 o 
  -9  13   4     2466.79     2625.05    126.52 o 
  -7  13   4     1904.38     1949.08    111.73 o 
  -5  13   4       25.64       43.68     32.83 o 
  -3  13   4     1552.13     1787.05    102.81 o 
  -1  13   4       91.86      113.36     42.04 o 
   1  13   4      995.91     1124.81    174.99 o 
   3  13   4     1196.83      949.63    261.96 o 
 -10  14   4     1631.03     1721.01    115.67 o 
  -8  14   4      621.94      641.79     94.65 o 
  -6  14   4      849.68      993.31     94.26 o 
  -4  14   4      229.14      187.95     51.16 o 
  -2  14   4      120.16      112.79     43.10 o 
   0  14   4     3006.37     3184.96    226.92 o 
   2  14   4      202.94      109.81     58.36 o 
  -3  15   4      972.07     1109.84    114.61 o 
 -23   1   5       13.06       41.85     34.52 o 
 -21   1   5      310.17      260.45     45.05 o 
 -19   1   5      167.95      158.64     52.99 o 
 -17   1   5        0.07       25.11     31.20 o 
 -15   1   5       75.49      122.24     43.54 o 
 -13   1   5       96.22       94.12     19.97 o 
 -11   1   5      954.01     1003.77     36.65 o 
  -9   1   5     3986.76     3981.02     42.00 o 
  -7   1   5        0.01       36.72     16.63 o 
  -5   1   5    17546.37    18701.02    128.09 o 
  -3   1   5       25.13       58.93     19.57 o 
  -1   1   5      133.93      132.79     15.67 o 
   1   1   5     1544.21     1569.79     28.92 o 
   3   1   5     3319.88     3389.36     42.81 o 
   5   1   5     3478.69     3525.41     57.19 o 
   7   1   5      410.12      432.09     19.79 o 
   9   1   5       80.79       77.74     10.81 o 
  11   1   5      506.12      560.60     79.58 o 
  13   1   5      339.89      411.09     64.79 o 
 -22   2   5       60.17       41.25     36.58 o 
 -20   2   5      240.50      233.38     50.01 o 
 -18   2   5      261.86      278.01     51.00 o 
 -16   2   5        1.66       18.95     22.48 o 
 -14   2   5      235.95      200.68     16.21 o 
 -12   2   5      925.41      937.91     23.98 o 
 -10   2   5     5484.99     5995.30     59.18 o 
  -8   2   5     1705.35     1918.57     30.99 o 
  -6   2   5      347.69      342.76     20.33 o 
  -4   2   5        1.01       25.85     13.32 o 
  -2   2   5     2693.99     2876.59     44.11 o 
   0   2   5     3452.95     3256.68     47.87 o 
   2   2   5        8.79       40.92     18.94 o 
   4   2   5     2832.48     2777.75     47.42 o 
   6   2   5     4452.97     4508.46     57.58 o 
   8   2   5       23.34       36.04     15.68 o 
  10   2   5     2497.62     2487.59     50.28 o 
  12   2   5     1319.60     1208.27     80.09 o 
  14   2   5      924.80      973.58    214.44 o 
 -23   3   5       35.90       75.71     31.84 o 
 -21   3   5        8.17       56.31     30.57 o 
 -19   3   5     1250.92     1296.74     70.17 o 
 -17   3   5      325.67      302.78     51.35 o 
 -15   3   5      925.67      895.13     38.03 o 
 -13   3   5        9.40       27.40     11.94 o 
 -11   3   5      751.46      686.03     33.12 o 
  -9   3   5      105.14       87.03     23.49 o 
  -7   3   5     3912.50     3886.79     51.47 o 
  -5   3   5      256.57      265.09     19.71 o 
  -3   3   5     8506.76     8995.58     89.46 o 
  -1   3   5       76.89      100.06     13.09 o 
   1   3   5     1432.97     1364.52     45.35 o 
   3   3   5      715.58      699.64     23.14 o 
   5   3   5     1564.11     1623.95     41.02 o 
   7   3   5      383.19      386.86     28.35 o 
   9   3   5        9.61       43.77     21.61 o 
  11   3   5        6.12       33.99     32.01 o 
 -22   4   5       59.26       72.07     29.55 o 
 -20   4   5      648.22      690.64     56.23 o 
 -18   4   5       19.17       28.01      8.90 o 
 -16   4   5       37.39       36.06     13.12 o 
 -14   4   5      150.07      125.70     20.51 o 
 -12   4   5     2415.29     2553.80     50.71 o 
 -10   4   5     2718.59     2448.48    111.44 o 
  -8   4   5      775.97      840.79     35.05 o 
  -6   4   5      255.97      294.15     25.69 o 
  -4   4   5     1156.06     1205.85     36.70 o 
  -2   4   5      753.20      802.14     23.97 o 
   0   4   5      315.42      304.17     20.27 o 
   2   4   5        0.01       34.17     18.46 o 
   4   4   5       24.55       47.98     17.10 o 
   6   4   5      581.42      553.59     32.21 o 
   8   4   5      754.21      754.47     42.08 o 
  10   4   5      301.14      318.06     40.55 o 
  12   4   5      384.60      382.71     53.66 o 
  14   4   5        0.04       10.75     29.37 o 
 -21   5   5      203.41      138.68     36.26 o 
 -19   5   5      641.39      717.33     56.54 o 
 -17   5   5       70.49       58.51     28.22 o 
 -15   5   5       29.02       29.99     47.37 o 
 -13   5   5      765.15      730.85     38.87 o 
 -11   5   5     1125.67     1103.82     52.69 o 
  -9   5   5      579.10      579.66     45.12 o 
  -7   5   5      157.99      151.02     23.04 o 
  -5   5   5     2739.91     2798.51     55.53 o 
  -3   5   5     3669.41     3773.15     54.81 o 
  -1   5   5     2387.52     2492.39     43.28 o 
   1   5   5     2962.30     2882.14     39.15 o 
   3   5   5        8.24       29.75     16.89 o 
   5   5   5     2623.03     2514.24     73.12 o 
   7   5   5        5.80       27.11     27.17 o 
   9   5   5       89.72       75.37     19.99 o 
  11   5   5       28.90      141.49     67.58 o 
  13   5   5       21.14       68.83     43.48 o 
 -22   6   5       30.88       51.57     25.00 o 
 -20   6   5       75.69       87.64     44.44 o 
 -18   6   5       53.72       53.19     21.20 o 
 -16   6   5       72.63       55.09     38.78 o 
 -14   6   5      578.70      566.56     66.14 o 
 -12   6   5      688.52      646.52     49.17 o 
 -10   6   5     1245.57     1248.86     57.50 o 
  -8   6   5       42.47       46.75     18.70 o 
  -6   6   5      167.68      191.97     24.35 o 
  -4   6   5     1633.82     1498.57     49.37 o 
  -2   6   5       14.81       45.24     19.64 o 
   0   6   5     3859.05     3766.52     51.36 o 
   2   6   5       11.08       48.21     15.04 o 
   4   6   5      659.59      668.37     25.41 o 
   6   6   5      976.67      966.53     53.95 o 
   8   6   5      334.23      319.30     56.35 o 
  10   6   5     1773.57     1821.61    109.72 o 
  12   6   5      350.73      367.45     55.19 o 
 -21   7   5       16.60       35.63     32.08 o 
 -19   7   5       66.67       88.54     43.34 o 
 -17   7   5      191.13      192.17     52.60 o 
 -15   7   5      324.87      302.56     65.01 o 
 -13   7   5     1317.83     1330.90     57.14 o 
 -11   7   5      381.54      349.85     35.87 o 
  -9   7   5      540.58      523.80     48.05 o 
  -7   7   5       33.86       28.25     19.99 o 
  -5   7   5      387.53      371.14     36.31 o 
  -3   7   5     3141.55     3092.93     54.71 o 
  -1   7   5        0.61        9.36     14.00 o 
   1   7   5      864.59      828.56     30.10 o 
   3   7   5      135.39      119.74     15.07 o 
   5   7   5      540.66      532.06     25.46 o 
   7   7   5      941.11      857.03     51.18 o 
   9   7   5       89.22       73.82     65.47 o 
  11   7   5      244.81      287.68     50.78 o 
 -20   8   5       10.74       27.25     25.09 o 
 -18   8   5      144.23      159.06     37.53 o 
 -16   8   5      408.85      353.42    100.36 o 
 -14   8   5     1058.45     1027.44    179.93 o 
 -12   8   5      156.02      124.89     75.98 o 
 -10   8   5       70.11       88.14     20.23 o 
  -8   8   5      135.22      162.42     23.42 o 
  -6   8   5      509.30      513.79     40.89 o 
  -4   8   5     1138.70     1049.14     43.82 o 
  -2   8   5       81.98       64.22     19.18 o 
   0   8   5       64.39       66.95     18.81 o 
   2   8   5     1450.49     1428.72     39.79 o 
   4   8   5       48.98       67.81     17.21 o 
   6   8   5      975.10     1046.68    103.19 o 
  10   8   5        6.61       56.54     56.25 o 
 -19   9   5       45.76       44.40     26.88 o 
 -17   9   5       17.94       26.88     47.23 o 
 -15   9   5      414.10      347.35     99.73 o 
 -13   9   5       40.59       61.46     28.90 o 
 -11   9   5      384.58      306.21     47.18 o 
  -9   9   5      248.65      236.76     40.23 o 
  -7   9   5       12.16       20.27     20.79 o 
  -5   9   5     1877.49     1721.17     58.61 o 
  -3   9   5      523.75      622.30     47.86 o 
  -1   9   5     1486.20     1392.19     57.27 o 
   1   9   5       20.62        8.68     18.44 o 
   3   9   5      695.89      597.26     85.41 o 
   5   9   5     1707.95     1681.65    117.49 o 
   7   9   5        8.10      107.80     73.43 o 
   9   9   5     1090.08     1145.55     97.81 o 
 -18  10   5       39.89       33.60     33.88 o 
 -16  10   5        8.24       24.96     33.40 o 
 -14  10   5      435.66      579.78     78.33 o 
 -12  10   5      105.90       99.54     50.97 o 
 -10  10   5      445.49      362.84     81.02 o 
  -8  10   5     3091.79     3315.79    168.85 o 
  -6  10   5      430.26      487.44     64.31 o 
  -4  10   5     3377.78     3819.55    129.59 o 
  -2  10   5      206.04      188.79     32.05 o 
   0  10   5       20.31       34.12     21.23 o 
   2  10   5     1023.63     1017.25    104.63 o 
   4  10   5      125.95      136.88     35.42 o 
   6  10   5      718.58      777.23    103.29 o 
   8  10   5       55.08       92.44     82.65 o 
 -17  11   5      303.62      463.73     79.96 o 
 -15  11   5      259.20      222.22     59.13 o 
 -13  11   5       50.83       67.87     40.03 o 
 -11  11   5       37.29       60.28     57.59 o 
  -9  11   5       41.77       94.84     40.80 o 
  -7  11   5      359.56      329.92     66.23 o 
  -5  11   5        9.91       43.48     34.08 o 
  -3  11   5     1105.66     1130.86     83.42 o 
  -1  11   5      245.28      228.07     47.52 o 
   1  11   5       53.55       40.08     20.66 o 
   3  11   5       32.77       24.57     21.21 o 
   5  11   5     1018.94     1198.44    118.93 o 
   7  11   5      210.10      291.33     68.15 o 
 -14  12   5       65.19       68.83     63.35 o 
 -12  12   5      611.37      584.29     76.31 o 
 -10  12   5      909.16      841.26     89.65 o 
  -8  12   5        0.03        5.86     33.12 o 
  -6  12   5        3.06       45.31     43.58 o 
  -4  12   5       59.25       85.82     35.04 o 
  -2  12   5        0.20       30.24     29.09 o 
   0  12   5      377.72      427.44     54.14 o 
   2  12   5      143.62      110.96     50.78 o 
   6  12   5       77.98      129.97     74.78 o 
 -13  13   5        2.29       68.15     51.83 o 
 -11  13   5      476.20      546.57     77.08 o 
  -9  13   5      501.15      623.07     76.89 o 
  -7  13   5      262.53      198.99     57.31 o 
  -5  13   5       29.71       15.65     32.16 o 
  -3  13   5      724.60      704.18     76.79 o 
  -1  13   5       17.52      113.08     52.41 o 
   1  13   5      845.07      694.39    196.30 o 
   3  13   5        2.10       26.69     25.44 o 
 -10  14   5      448.07      459.89     76.22 o 
  -8  14   5        2.97       35.32     32.92 o 
  -6  14   5       12.12       54.62     43.68 o 
  -4  14   5       17.38       42.91     42.24 o 
  -2  14   5      557.73      601.09     67.77 o 
   0  14   5      563.98      366.59    106.26 o 
 -24   0   6      180.16      161.84     52.12 o 
 -22   0   6     1892.88     1941.69    114.61 o 
 -20   0   6      221.55      184.78     58.46 o 
 -18   0   6      490.52      503.47     81.78 o 
 -16   0   6     9641.33    10008.71    213.39 o 
 -14   0   6     6007.95     6440.85    174.61 o 
 -12   0   6      608.26      532.98     45.60 o 
 -10   0   6     3443.47     3751.00     72.05 o 
  -8   0   6      396.76      426.52     31.19 o 
  -6   0   6    13876.46    14351.50    120.79 o 
  -4   0   6     3049.96     2968.27     55.80 o 
  -2   0   6    10368.94    10740.36    167.90 o 
   0   0   6      195.75      146.15     31.09 o 
   2   0   6     9439.36     9832.99    113.29 o 
   4   0   6    19799.34    19810.73    154.95 o 
   6   0   6     3293.27     3174.10     25.52 o 
   8   0   6     7426.66     7984.38    319.74 o 
  10   0   6      654.09      649.09     66.33 o 
  12   0   6       82.34       61.82     41.76 o 
 -23   1   6      511.51      558.50     55.57 o 
 -21   1   6     1321.00     1315.87     74.43 o 
 -19   1   6     1615.71     1648.06     79.37 o 
 -17   1   6      754.67      704.44     57.49 o 
 -15   1   6     2012.43     2049.60     79.17 o 
 -13   1   6     1919.60     1792.69     40.71 o 
 -11   1   6     1621.43     1708.72     39.89 o 
  -9   1   6    18970.10    20168.25    134.60 o 
  -7   1   6     4666.76     4583.85     56.70 o 
  -5   1   6      457.98      488.00     23.13 o 
  -3   1   6     6233.71     6513.07     63.37 o 
  -1   1   6       13.83       33.29     17.45 o 
   1   1   6    16007.49    16198.38    143.70 o 
   3   1   6      274.00      230.45     14.61 o 
   5   1   6      635.41      578.91     28.25 o 
   7   1   6     4988.65     5252.84     73.93 o 
   9   1   6      462.89      436.51     43.20 o 
  11   1   6     5632.92     5874.66    116.58 o 
  13   1   6       26.37       19.54     21.53 o 
 -22   2   6      477.59      501.66     58.76 o 
 -20   2   6     2993.70     3007.76    111.99 o 
 -18   2   6     1748.35     1732.63     84.14 o 
 -16   2   6     2371.14     2566.72     92.66 o 
 -14   2   6      349.92      396.61     26.01 o 
 -12   2   6     4631.56     4919.39     51.64 o 
 -10   2   6     5896.98     6086.98     62.09 o 
  -8   2   6     1326.77     1366.45     31.00 o 
  -6   2   6    24275.79    25068.23    178.60 o 
  -4   2   6     3822.04     4004.43     55.70 o 
  -2   2   6     3695.21     3559.71     54.90 o 
   0   2   6     5551.13     5422.48    107.33 o 
   2   2   6     1436.62     1441.01     38.73 o 
   4   2   6     4829.53     4776.33     61.82 o 
   6   2   6      631.16      679.12     32.33 o 
   8   2   6     2399.70     2510.46     53.21 o 
  10   2   6      649.96      640.30     61.07 o 
  12   2   6      132.85      138.72     38.61 o 
 -23   3   6     1853.56     1624.97     76.43 o 
 -21   3   6       21.28       77.42     38.40 o 
 -19   3   6     4356.77     4633.81    146.81 o 
 -17   3   6     4041.86     4364.10    109.24 o 
 -15   3   6       32.11       63.01     19.87 o 
 -13   3   6    12454.29    12911.73    151.12 o 
 -11   3   6     1795.74     1865.40     75.88 o 
  -9   3   6     1571.61     1481.67     49.02 o 
  -7   3   6     3366.49     3507.73     50.02 o 
  -5   3   6    10513.16    10545.57     84.74 o 
  -3   3   6    29106.65    30866.77    197.36 o 
  -1   3   6       59.80       79.96     19.14 o 
   1   3   6      686.96      635.84     48.01 o 
   3   3   6     1995.82     2026.64     32.59 o 
   5   3   6     4396.65     4487.38     76.44 o 
   7   3   6     4542.86     4597.26    117.41 o 
   9   3   6        7.96       16.70     26.98 o 
  11   3   6      207.14      268.39     72.86 o 
  13   3   6       79.96       85.53     49.05 o 
 -22   4   6      305.39      326.95     49.58 o 
 -20   4   6     3349.67     3424.92    111.23 o 
 -18   4   6     2900.69     2680.48    115.65 o 
 -16   4   6     2746.13     2544.30     56.73 o 
 -14   4   6     1565.02     1537.20     33.91 o 
 -12   4   6      820.11      790.25     35.29 o 
 -10   4   6     3775.24     3539.41     55.34 o 
  -8   4   6     3747.81     3795.24     65.71 o 
  -6   4   6    11969.45    12361.18    128.17 o 
  -4   4   6     1927.15     1840.33     47.89 o 
  -2   4   6     4545.25     4583.24     57.99 o 
   0   4   6     3978.28     3900.48     49.10 o 
   2   4   6     3695.90     3674.94     64.88 o 
   4   4   6     6831.37     7002.56    180.63 o 
   6   4   6      945.09      956.29     46.16 o 
   8   4   6     1279.62     1190.78     53.00 o 
  10   4   6     3180.22     3509.98    146.29 o 
  12   4   6      319.41      366.68     69.02 o 
 -21   5   6      832.79      768.30     61.27 o 
 -19   5   6     1887.95     1714.45     78.48 o 
 -17   5   6     1867.73     1863.09     56.60 o 
 -15   5   6      870.73      950.81     38.76 o 
 -13   5   6     1129.33     1152.07     59.01 o 
 -11   5   6       50.13       60.66     23.54 o 
  -9   5   6     5241.73     5160.07     76.11 o 
  -7   5   6     6308.55     6445.10    105.24 o 
  -5   5   6     9442.07     9843.39    124.40 o 
  -3   5   6     2905.45     2683.26     44.15 o 
  -1   5   6     1323.42     1357.07     36.35 o 
   1   5   6     4743.76     4661.76     49.10 o 
   3   5   6     1682.88     1748.54     69.55 o 
   5   5   6     3634.50     3720.36     87.97 o 
   7   5   6     6919.41     6864.19    124.59 o 
   9   5   6       84.86      128.82     69.50 o 
  11   5   6       56.35       49.91     59.03 o 
 -22   6   6      298.76      286.83     45.60 o 
 -20   6   6      853.23      996.81     69.22 o 
 -18   6   6      551.21      570.05     55.59 o 
 -16   6   6     5353.84     5545.45    160.89 o 
 -14   6   6     1014.44      955.53     51.31 o 
 -12   6   6      556.72      611.09     38.53 o 
 -10   6   6     4769.82     4749.45    192.69 o 
  -8   6   6     1985.27     2023.18     55.98 o 
  -6   6   6    20164.80    20466.35    139.21 o 
  -4   6   6      707.28      621.24     34.83 o 
  -2   6   6      552.35      452.80     27.46 o 
   0   6   6     2184.04     2243.72     39.35 o 
   2   6   6        6.15       38.66     18.05 o 
   4   6   6     8970.69     8611.91    135.81 o 
   6   6   6     1233.17     1265.73     59.84 o 
   8   6   6     2823.14     2420.34    296.75 o 
  10   6   6        8.63       42.81     66.52 o 
 -21   7   6      457.12      498.71     56.39 o 
 -19   7   6     1649.60     1835.44    181.90 o 
 -17   7   6     1301.56     1400.69    109.91 o 
 -15   7   6      558.24      541.52     76.30 o 
 -13   7   6      431.58      446.30     44.44 o 
 -11   7   6      297.85      247.23     39.06 o 
  -9   7   6    16228.17    16377.68    623.12 o 
  -7   7   6     6676.27     6526.89     92.76 o 
  -5   7   6      383.19      343.25     32.12 o 
  -3   7   6     2652.91     2712.67     51.40 o 
  -1   7   6      224.25      210.28     20.23 o 
   1   7   6     7542.87     7770.05     85.95 o 
   3   7   6     1576.54     1630.44     61.71 o 
   5   7   6      910.97      741.32     53.15 o 
   7   7   6     1089.07     1124.91     99.16 o 
   9   7   6        6.48       20.73     39.07 o 
 -20   8   6      948.75     1067.81     72.29 o 
 -18   8   6      146.77      103.57     55.29 o 
 -16   8   6     1677.06     1741.65    114.61 o 
 -14   8   6     1040.45     1020.15    182.96 o 
 -12   8   6       13.30       20.35     17.36 o 
 -10   8   6     1983.87     1899.65    173.26 o 
  -8   8   6      331.48      335.55     35.25 o 
  -6   8   6     4966.31     5035.38     88.36 o 
  -4   8   6     3288.65     3403.81     70.97 o 
  -2   8   6      249.20      277.53     33.51 o 
   0   8   6        7.21       43.92     23.16 o 
   2   8   6       82.11       69.16     22.75 o 
   4   8   6     8406.75     8197.32    411.80 o 
   6   8   6     2742.75     2538.66    132.85 o 
   8   8   6      568.17      589.38     75.16 o 
  10   8   6       52.13       39.36     38.88 o 
 -19   9   6     1872.99     1919.13    124.21 o 
 -17   9   6     1115.69     1237.70     97.62 o 
 -15   9   6       49.11       33.12     26.11 o 
 -13   9   6     1858.11     1891.20    220.73 o 
 -11   9   6       10.33       29.63     28.08 o 
  -9   9   6     1841.15     1894.28     93.34 o 
  -7   9   6     1356.65     1447.05     90.90 o 
  -5   9   6     1294.39     1151.83     58.07 o 
  -3   9   6     3400.60     3427.14    140.34 o 
  -1   9   6      115.11      109.44     23.84 o 
   1   9   6     3889.86     3962.37    103.98 o 
   3   9   6      875.21      881.14     72.25 o 
   5   9   6      312.64      291.43     70.74 o 
   7   9   6      871.49      809.97     88.50 o 
   9   9   6      113.19      126.52     51.16 o 
 -18  10   6      688.77      671.07     86.58 o 
 -16  10   6     1219.24     1176.07    112.69 o 
 -14  10   6        5.07       54.91     51.55 o 
 -12  10   6     2054.42     1987.48    125.08 o 
 -10  10   6     1385.08     1542.76    109.81 o 
  -8  10   6      171.22      202.73     53.47 o 
  -6  10   6     5464.77     5683.49    245.64 o 
  -4  10   6        3.83       40.12     42.33 o 
  -2  10   6     4277.23     4132.44    145.76 o 
   0  10   6     3087.97     3116.69     99.00 o 
   2  10   6      409.74      399.35     52.94 o 
   4  10   6     1988.42     1316.22    103.29 o 
   6  10   6      245.99      328.19     74.30 o 
 -17  11   6      834.03      873.22     86.87 o 
 -15  11   6      490.17      471.12     72.76 o 
 -13  11   6     1946.55     2149.41    118.26 o 
 -11  11   6        6.07       97.43     65.37 o 
  -9  11   6      573.88      671.26     81.98 o 
  -7  11   6      594.95      609.44     74.49 o 
  -5  11   6     2400.36     2436.62    132.95 o 
  -3  11   6     3382.66     3610.67    161.17 o 
  -1  11   6       42.14       55.58     26.78 o 
   1  11   6      207.04      138.99     33.40 o 
   3  11   6      309.42      321.92     52.88 o 
   5  11   6      981.64      938.59     94.36 o 
 -14  12   6      224.56      109.33     55.29 o 
 -12  12   6      301.97      205.52     49.34 o 
 -10  12   6     1513.93     1778.51    111.35 o 
  -8  12   6       94.84      115.00     47.32 o 
  -6  12   6      902.39      888.49     78.33 o 
  -4  12   6        4.79       34.65     42.43 o 
  -2  12   6      275.67      245.64     51.07 o 
   0  12   6     2114.00     2182.92     97.24 o 
   2  12   6      559.29      443.48    117.20 o 
   4  12   6       82.06      149.84     82.17 o 
 -11  13   6      257.80      217.51     56.83 o 
  -9  13   6      537.33      558.18     77.08 o 
  -7  13   6      637.04      789.90     79.58 o 
  -5  13   6       22.48       67.77     48.19 o 
  -3  13   6     1806.97     1935.45    103.86 o 
  -1  13   6        3.38       72.76     53.85 o 
   1  13   6     1087.94      737.21    209.26 o 
  -8  14   6      167.51      118.93     42.04 o 
  -6  14   6     1295.96     1493.32    106.36 o 
  -4  14   6      805.53      948.86     84.47 o 
 -23   1   7       50.49       64.83     33.83 o 
 -21   1   7        5.09       26.34     33.19 o 
 -19   1   7       24.42       81.15     38.50 o 
 -17   1   7      172.35      127.32     64.70 o 
 -15   1   7      366.88      361.33     37.10 o 
 -13   1   7      205.06      180.86     21.83 o 
 -11   1   7        2.71       35.99     15.39 o 
  -9   1   7     1197.44     1186.52     34.05 o 
  -7   1   7      241.56      238.34     21.07 o 
  -5   1   7      549.37      518.77     26.72 o 
  -3   1   7     3746.55     3784.87     61.89 o 
  -1   1   7       40.55       80.99     22.53 o 
   1   1   7     1547.99     1522.23     33.61 o 
   3   1   7     1054.49     1094.96     32.36 o 
   5   1   7      109.28       95.19     32.01 o 
   7   1   7     1026.65     1011.19     26.09 o 
   9   1   7      112.31      138.78     43.05 o 
  11   1   7      822.16      721.54     77.22 o 
 -24   2   7      269.35      234.01     65.95 o 
 -22   2   7       38.45       89.91     45.07 o 
 -20   2   7      242.31      251.31     49.70 o 
 -18   2   7      231.38      242.56     52.35 o 
 -16   2   7      387.38      366.07     23.52 o 
 -14   2   7       68.68       72.13     15.03 o 
 -12   2   7       14.31       58.85     23.53 o 
 -10   2   7     1619.92     1627.73     42.88 o 
  -8   2   7       54.87       49.30     18.82 o 
  -6   2   7     8684.99     8996.73    115.03 o 
  -4   2   7      282.84      256.03     26.50 o 
  -2   2   7      457.68      468.12     31.74 o 
   0   2   7     5344.91     5442.92     92.49 o 
   2   2   7      861.42      817.74     53.55 o 
   4   2   7      313.42      312.78     35.39 o 
   6   2   7     1904.97     2011.99     50.33 o 
   8   2   7      667.19      586.38     67.12 o 
  10   2   7     1059.77     1129.31    102.13 o 
 -23   3   7      197.40      161.76     37.93 o 
 -21   3   7       30.42       84.26     45.84 o 
 -19   3   7      172.93      143.73     40.20 o 
 -17   3   7      342.51      348.12     57.25 o 
 -15   3   7     1163.24     1207.56     33.44 o 
 -13   3   7      422.55      396.54     23.77 o 
 -11   3   7      201.19      185.99     22.70 o 
  -9   3   7      157.86      168.95     21.94 o 
  -7   3   7     3890.90     4091.12     75.70 o 
  -5   3   7      384.41      341.19     41.83 o 
  -3   3   7     2033.95     2018.34     47.78 o 
  -1   3   7       13.16       37.74     15.30 o 
   1   3   7      822.14      859.01     46.09 o 
   3   3   7      633.66      667.93     25.46 o 
   5   3   7       16.28       30.66     13.82 o 
   7   3   7      163.45      133.79     31.81 o 
   9   3   7      247.27      242.27     53.47 o 
  11   3   7       45.46       68.34     27.79 o 
 -22   4   7       29.25       53.83     37.18 o 
 -20   4   7        7.19       26.49     36.17 o 
 -18   4   7       26.01       56.47     31.52 o 
 -16   4   7      774.15      767.69     26.23 o 
 -14   4   7      606.47      626.04     34.09 o 
 -12   4   7       55.88       89.59     29.16 o 
 -10   4   7       80.57       67.62     20.27 o 
  -8   4   7      103.51       98.94     22.95 o 
  -6   4   7      320.29      310.65     27.04 o 
  -4   4   7        1.75       52.37     22.40 o 
  -2   4   7        6.15       28.75     15.20 o 
   0   4   7       18.50       44.45     16.83 o 
   2   4   7      571.55      608.26     26.13 o 
   4   4   7      255.57      190.49     28.66 o 
   6   4   7       17.64       66.28     22.18 o 
   8   4   7      230.64      182.54     50.19 o 
  10   4   7      161.08      199.28     54.52 o 
 -21   5   7      106.37       93.18     34.75 o 
 -19   5   7       68.10       56.06     37.95 o 
 -17   5   7       33.79       17.05     10.98 o 
 -15   5   7     2606.46     2500.25     54.21 o 
 -13   5   7      941.48      943.53     41.40 o 
 -11   5   7      631.18      605.30     34.40 o 
  -9   5   7       40.76       55.82     24.21 o 
  -7   5   7      998.98     1037.05     39.95 o 
  -5   5   7      604.89      528.64     54.01 o 
  -3   5   7      331.32      351.30     27.07 o 
  -1   5   7      515.63      468.66     28.63 o 
   1   5   7     3341.16     3316.84     78.33 o 
   3   5   7      211.29      154.39     13.62 o 
   5   5   7     1905.83     1916.47     57.68 o 
   7   5   7      149.22      122.39     62.68 o 
   9   5   7      872.50      948.67     86.68 o 
 -22   6   7       10.94       45.19     32.81 o 
 -20   6   7      212.93      307.25     51.61 o 
 -18   6   7      274.55      254.68     35.18 o 
 -16   6   7      428.69      352.09     39.83 o 
 -14   6   7        1.21       -0.09     15.77 o 
 -12   6   7      187.38      238.88     37.28 o 
 -10   6   7        9.89       21.45     18.65 o 
  -8   6   7     3934.75     4010.30    107.33 o 
  -6   6   7     2296.74     2226.97     50.89 o 
  -4   6   7      415.71      446.34     26.63 o 
  -2   6   7      210.70      203.41     25.24 o 
   0   6   7      347.97      358.21     23.02 o 
   2   6   7     2508.05     2412.15     75.46 o 
   4   6   7      213.87      215.52     39.10 o 
   6   6   7      486.88      471.31     70.26 o 
   8   6   7       68.89       66.04     45.12 o 
 -21   7   7        0.96       43.33     37.15 o 
 -19   7   7       97.89       92.49     42.38 o 
 -17   7   7      466.03      485.04     75.45 o 
 -15   7   7      161.43      153.29     67.24 o 
 -13   7   7      139.64      135.41     26.64 o 
 -11   7   7      150.30      170.49     28.04 o 
  -9   7   7        1.01       27.14     21.07 o 
  -7   7   7      155.17      149.13     28.58 o 
  -5   7   7     1221.64     1203.64     41.33 o 
  -3   7   7       94.93       63.95     20.47 o 
  -1   7   7      397.91      446.40     29.27 o 
   1   7   7      198.78      190.59     27.83 o 
   3   7   7      811.72      771.69     34.58 o 
   5   7   7      642.17      649.47     90.90 o 
   7   7   7       14.44       -6.82     39.64 o 
   9   7   7        0.74       15.55     36.09 o 
 -20   8   7      240.26      232.65     46.31 o 
 -18   8   7       41.51       26.21     54.52 o 
 -16   8   7       55.02       92.82     58.55 o 
 -14   8   7        1.95       17.09     18.17 o 
 -12   8   7      273.18      217.77     42.54 o 
 -10   8   7       48.82       18.29     19.98 o 
  -8   8   7       95.74      109.58     29.50 o 
  -6   8   7      535.11      489.35     41.91 o 
  -4   8   7        4.58       24.85     20.68 o 
  -2   8   7      421.38      385.83     32.78 o 
   0   8   7      827.27      762.56     45.08 o 
   2   8   7      172.15      169.18     28.07 o 
   4   8   7       51.61        7.58     38.20 o 
   6   8   7      209.34      187.18     55.10 o 
   8   8   7      381.78      373.59     92.05 o 
 -19   9   7        0.22       49.72     48.67 o 
 -17   9   7        3.97       52.70     57.11 o 
 -15   9   7      807.70      796.14     86.49 o 
 -13   9   7       54.02       31.51     21.66 o 
 -11   9   7     1035.13     1012.31     86.58 o 
  -9   9   7      181.52      118.93     53.18 o 
  -7   9   7       51.84       83.03     36.38 o 
  -5   9   7      416.97      401.99     62.50 o 
  -3   9   7     1291.50     1255.64     61.62 o 
  -1   9   7      178.70      141.55     25.01 o 
   1   9   7       85.00      125.50     38.83 o 
   3   9   7        5.29       55.67     48.00 o 
   5   9   7      308.76      265.32     63.45 o 
   7   9   7      912.65     1050.52    104.73 o 
 -18  10   7       12.78       22.46     34.56 o 
 -16  10   7      125.09      134.48     59.03 o 
 -14  10   7        0.56       35.23     36.19 o 
 -12  10   7     1101.07     1112.34     93.78 o 
 -10  10   7      253.66      260.71     64.03 o 
  -8  10   7      563.57      563.75     87.64 o 
  -6  10   7        2.93       28.41     29.76 o 
  -4  10   7      302.57      347.10     62.49 o 
  -2  10   7      381.65      379.39     38.15 o 
   0  10   7      794.86      818.10     50.28 o 
   2  10   7       26.77       60.50     23.88 o 
   4  10   7       43.61       27.45     43.20 o 
 -15  11   7      188.65      133.71     44.06 o 
 -13  11   7      451.51      431.67     75.35 o 
 -11  11   7      144.60      140.15     50.30 o 
  -9  11   7       68.08       69.88     39.26 o 
  -7  11   7      370.57      289.31     73.34 o 
  -5  11   7      701.49      671.64     72.66 o 
  -3  11   7       89.86       41.08     25.25 o 
  -1  11   7      117.99       41.56     21.50 o 
   1  11   7      291.98      207.71     41.05 o 
   3  11   7       49.60      170.77     86.68 o 
 -14  12   7        2.48       20.73     31.87 o 
 -12  12   7       12.68       36.00     37.63 o 
 -10  12   7       29.77       54.91     47.23 o 
  -8  12   7     1708.00     1802.99    109.33 o 
  -6  12   7     1086.43     1166.57     89.37 o 
  -4  12   7        7.63       38.30     30.72 o 
  -2  12   7       26.89       31.10     37.92 o 
   0  12   7        0.01       27.31     26.35 o 
   2  12   7      617.45      629.12    100.60 o 
 -11  13   7       54.78       50.39     43.58 o 
  -9  13   7       47.61       39.45     39.16 o 
  -7  13   7       31.83       69.02     39.07 o 
  -5  13   7      298.22      340.86     56.06 o 
  -3  13   7       78.41       45.88     30.24 o 
 -24   0   8       10.16       11.23     42.43 o 
 -22   0   8       13.95       17.57     48.67 o 
 -20   0   8      204.68      213.29     66.71 o 
 -18   0   8     7111.97     7619.04    332.80 o 
 -16   0   8     5172.23     5061.29    217.18 o 
 -14   0   8      623.16      646.23     96.09 o 
 -12   0   8     2087.16     2089.73     64.49 o 
 -10   0   8     4250.12     4254.47     71.10 o 
  -8   0   8       81.02       70.96     27.87 o 
  -6   0   8    20807.93    22364.99    156.54 o 
  -4   0   8       47.69      114.70     40.04 o 
  -2   0   8       76.23       80.08     26.51 o 
   0   0   8     7489.21     7681.60    379.35 o 
   2   0   8     1319.12     1261.81     38.87 o 
   4   0   8     7534.26     7428.49     98.17 o 
   6   0   8        2.32       32.54     53.47 o 
   8   0   8     1670.58     1893.31    108.47 o 
 -23   1   8      273.29      201.23     41.44 o 
 -21   1   8        9.88       25.77     36.15 o 
 -19   1   8     2033.03     1964.06    109.28 o 
 -17   1   8     3508.01     3294.77     51.27 o 
 -15   1   8     4142.96     4139.02     74.07 o 
 -13   1   8     3063.07     3223.98     58.49 o 
 -11   1   8       18.86       54.79     22.30 o 
  -9   1   8     1133.74     1098.93     37.05 o 
  -7   1   8     1106.04     1120.46     38.67 o 
  -5   1   8    10221.80    10404.04     79.61 o 
  -3   1   8     8939.00     9273.55     83.09 o 
  -1   1   8      401.80      339.32     24.73 o 
   1   1   8     1719.46     1808.00     39.48 o 
   3   1   8       69.36       74.10     11.86 o 
   5   1   8     6314.66     6229.50    181.77 o 
   7   1   8     4122.31     4107.43    102.08 o 
   9   1   8        4.42       33.13     29.16 o 
 -22   2   8      729.33      820.57     71.29 o 
 -20   2   8     1312.86     1319.74     75.91 o 
 -18   2   8      680.24      565.40     80.11 o 
 -16   2   8     6738.31     6912.13    230.97 o 
 -14   2   8     1627.64     1601.58     41.60 o 
 -12   2   8     1077.03     1124.59     36.77 o 
 -10   2   8      196.59      214.33     23.32 o 
  -8   2   8     3377.27     3505.19     58.30 o 
  -6   2   8     8461.38     8659.05     89.41 o 
  -4   2   8      943.04      960.19     40.73 o 
  -2   2   8     8337.14     8700.16     88.08 o 
   0   2   8       82.86       64.36     18.16 o 
   2   2   8      274.11      327.02     20.64 o 
   4   2   8     3149.42     3122.27    103.56 o 
   6   2   8       14.42       29.42     24.26 o 
   8   2   8     2804.93     2835.21    240.12 o 
 -23   3   8      435.97      412.39     47.20 o 
 -21   3   8     1041.63     1067.11     69.99 o 
 -19   3   8     2551.53     2403.11    101.24 o 
 -17   3   8      980.14      934.12     44.36 o 
 -15   3   8      645.53      659.88     30.78 o 
 -13   3   8     1580.45     1592.40     46.42 o 
 -11   3   8      368.88      358.92     32.75 o 
  -9   3   8    10706.27    11243.08    101.73 o 
  -7   3   8     4594.63     4527.71     69.17 o 
  -5   3   8     3185.11     3261.27     62.47 o 
  -3   3   8     2213.13     2194.40     53.69 o 
  -1   3   8      417.72      427.59     39.21 o 
   1   3   8     6145.30     6354.74     99.70 o 
   3   3   8      256.08      218.00     21.48 o 
   5   3   8       26.72       22.38     17.59 o 
   7   3   8      556.28      609.83     74.87 o 
   9   3   8      483.46      442.05     60.06 o 
 -22   4   8      326.57      354.27     48.99 o 
 -20   4   8     1242.17     1195.13     99.83 o 
 -18   4   8        7.96       15.60     17.50 o 
 -16   4   8     2635.50     2616.64     67.05 o 
 -14   4   8     1473.30     1510.94     46.65 o 
 -12   4   8     2230.90     2240.27     58.95 o 
 -10   4   8       27.65       30.81     20.19 o 
  -8   4   8      173.78      158.73     22.98 o 
  -6   4   8     9558.76     9833.39    104.61 o 
  -4   4   8     4489.91     4561.64     72.50 o 
  -2   4   8     8842.22     8790.71    108.43 o 
   0   4   8       23.52       41.46     13.76 o 
   2   4   8       23.41       31.94     11.27 o 
   4   4   8     2198.46     2007.84     99.95 o 
   6   4   8     2186.78     2380.89     98.44 o 
   8   4   8     2661.87     2635.58     94.12 o 
 -21   5   8       85.75       83.15     35.61 o 
 -19   5   8     2408.20     2546.57    105.53 o 
 -17   5   8      246.17      233.96     24.50 o 
 -15   5   8     2125.17     2110.69     68.31 o 
 -13   5   8     2446.46     2340.11     56.51 o 
 -11   5   8        7.79       24.88     26.84 o 
  -9   5   8    10867.19    11377.70    200.95 o 
  -7   5   8        7.27       15.67     19.98 o 
  -5   5   8      795.18      684.15     32.32 o 
  -3   5   8     5210.36     5111.25     91.50 o 
  -1   5   8      651.76      717.83     41.51 o 
   1   5   8     6300.83     6419.26    156.61 o 
   3   5   8       27.56       29.07     19.11 o 
   5   5   8      612.12      692.07    106.50 o 
   7   5   8      535.02      491.28     73.82 o 
 -22   6   8      720.09      796.86     64.51 o 
 -20   6   8      573.97      541.76     78.28 o 
 -18   6   8     1607.63     1531.25     77.88 o 
 -16   6   8     2786.47     2881.54    105.54 o 
 -14   6   8      238.45      251.19     37.40 o 
 -12   6   8     2838.55     2999.26     66.29 o 
 -10   6   8     4027.15     4027.30     78.53 o 
  -8   6   8       45.66       40.08     20.64 o 
  -6   6   8     3057.94     2979.23     59.50 o 
  -4   6   8        5.07       40.78     17.20 o 
  -2   6   8     2962.43     3049.29     77.06 o 
   0   6   8     2540.17     2416.49     72.00 o 
   2   6   8       20.04       30.76     10.83 o 
   4   6   8     2849.56     2792.26    144.95 o 
   6   6   8       11.90       47.42     44.44 o 
 -21   7   8       51.86       61.87     30.47 o 
 -19   7   8      396.51      422.89     50.44 o 
 -17   7   8     2159.83     2114.10     82.52 o 
 -15   7   8      726.86      735.58     43.22 o 
 -13   7   8     3709.47     3978.88     81.11 o 
 -11   7   8     2040.86     2012.79     72.04 o 
  -9   7   8       59.45       67.98     23.48 o 
  -7   7   8      365.94      303.72     33.28 o 
  -5   7   8     3088.29     3031.84     72.13 o 
  -3   7   8     4078.45     4044.98    136.49 o 
  -1   7   8        5.24       49.75     19.09 o 
   1   7   8     1372.19     1401.36    111.35 o 
   3   7   8        3.94       41.95     38.49 o 
   5   7   8     2369.81     2451.02    135.35 o 
   7   7   8     2935.90     2978.96    149.65 o 
 -20   8   8      255.39      278.48     45.30 o 
 -18   8   8      673.33      642.49     56.25 o 
 -16   8   8     1231.29     1201.51    103.48 o 
 -14   8   8       23.80       38.38     26.15 o 
 -12   8   8     1980.12     1793.34    138.56 o 
 -10   8   8     1324.50     1616.19    106.55 o 
  -8   8   8      526.95      640.97     76.34 o 
  -6   8   8     3027.86     2990.56    114.55 o 
  -4   8   8       74.22       58.34     20.86 o 
  -2   8   8     1963.21     1899.36     53.62 o 
   0   8   8     2646.50     2629.94     79.84 o 
   2   8   8     2145.15     2130.31    119.51 o 
   4   8   8      977.62      948.77     86.39 o 
   6   8   8      418.85      546.57     77.75 o 
 -19   9   8      700.56      622.11     92.73 o 
 -17   9   8      238.94      275.49     70.17 o 
 -15   9   8      833.25      943.20    102.42 o 
 -13   9   8     1238.39     1207.65     98.01 o 
 -11   9   8       57.64       60.28     57.02 o 
  -9   9   8     2493.73     2558.91    140.05 o 
  -7   9   8      948.10      920.26     82.46 o 
  -5   9   8     1968.22     2045.93     90.21 o 
  -3   9   8     3550.24     3741.61    130.64 o 
  -1   9   8       24.45       12.94     17.21 o 
   1   9   8      836.76      801.70     44.75 o 
   3   9   8       79.75       97.72     59.71 o 
   5   9   8      590.77      507.31     77.56 o 
 -16  10   8     1973.71     1885.54    122.87 o 
 -14  10   8      424.89      385.02     73.34 o 
 -12  10   8      162.20      215.31     59.51 o 
 -10  10   8      306.28      341.34     68.73 o 
  -8  10   8      445.31      450.10     62.49 o 
  -6  10   8     4531.01     4623.56    170.00 o 
  -4  10   8     1053.95     1083.13     61.97 o 
  -2  10   8     1185.02     1092.66     56.98 o 
   0  10   8       14.20       71.80     27.31 o 
   2  10   8      103.58      118.74     60.86 o 
 -15  11   8      238.36      196.97     58.75 o 
 -13  11   8      543.76      571.05     76.79 o 
 -11  11   8       64.34       67.29     48.57 o 
  -9  11   8     3802.88     3986.57    148.11 o 
  -7  11   8      326.80      372.63     57.31 o 
  -5  11   8      502.78      418.90     56.35 o 
  -3  11   8      568.81      488.15     48.27 o 
  -1  11   8       81.19       86.36     36.76 o 
   1  11   8     1800.83     2081.07    144.18 o 
 -12  12   8      165.13      219.34     60.95 o 
 -10  12   8      115.09      107.51     44.06 o 
  -8  12   8      125.86        9.12     27.93 o 
  -6  12   8     1742.78     1923.84    101.56 o 
  -4  12   8      629.72      595.04     61.53 o 
  -2  12   8     1358.02     1419.63    125.41 o 
 -23   1   9       35.15       92.96     45.29 o 
 -21   1   9       12.54       41.55     39.86 o 
 -19   1   9       67.57       39.62     33.61 o 
 -17   1   9       55.90      128.63     74.39 o 
 -15   1   9       52.56       54.77     17.65 o 
 -13   1   9      747.62      722.48     38.21 o 
 -11   1   9      452.44      454.18     28.63 o 
  -9   1   9        0.90       28.47     17.92 o 
  -7   1   9      175.80      205.74     24.71 o 
  -5   1   9      218.12      206.58     23.57 o 
  -3   1   9     1288.37     1242.57     41.56 o 
  -1   1   9      733.80      692.63     34.52 o 
   1   1   9      606.81      532.71     48.27 o 
   3   1   9       44.15       40.93     26.91 o 
   5   1   9      326.98      350.21     43.26 o 
   7   1   9     1154.11     1106.21     62.81 o 
 -22   2   9        1.87       49.11     44.03 o 
 -20   2   9        0.49       75.27     50.86 o 
 -18   2   9       14.05       15.55     12.25 o 
 -16   2   9      585.94      552.28     65.73 o 
 -14   2   9       33.56       53.81     14.88 o 
 -12   2   9       23.69       45.32     14.64 o 
 -10   2   9      837.19      893.00     38.01 o 
  -8   2   9     2953.51     3099.80     61.54 o 
  -6   2   9     2091.93     2045.22     52.37 o 
  -4   2   9     5249.77     5529.02     94.41 o 
  -2   2   9      652.35      623.95     38.84 o 
   0   2   9      112.53      107.71     22.02 o 
   2   2   9     1136.03     1111.05     49.91 o 
   4   2   9       15.37       32.60     13.43 o 
   6   2   9      689.44      608.56    103.86 o 
 -23   3   9       25.30       43.50     34.56 o 
 -21   3   9      213.53      187.25     47.04 o 
 -19   3   9       70.26      110.26     47.66 o 
 -17   3   9      196.18      146.80     25.40 o 
 -15   3   9      171.17      157.16     24.18 o 
 -13   3   9      431.38      437.67     36.40 o 
 -11   3   9      110.19      105.49     21.72 o 
  -9   3   9       77.30      101.12     27.08 o 
  -7   3   9       29.09       40.00     16.36 o 
  -5   3   9       48.00       69.45     24.06 o 
  -3   3   9      193.39      228.19     30.14 o 
  -1   3   9      500.99      482.01     57.12 o 
   1   3   9      588.36      589.13     43.14 o 
   3   3   9      184.10      162.90     36.96 o 
   5   3   9      419.11      441.19     61.72 o 
   7   3   9       59.84       73.25     31.53 o 
 -22   4   9       31.43       14.76     29.22 o 
 -20   4   9      324.38      268.50     45.66 o 
 -18   4   9       13.86       47.74     21.81 o 
 -16   4   9       39.47       42.73     20.99 o 
 -14   4   9        0.56       31.71     16.42 o 
 -12   4   9       23.69       32.24     19.32 o 
 -10   4   9        2.87       35.68     22.47 o 
  -8   4   9      231.25      191.60     25.04 o 
  -6   4   9       31.50       65.30     23.52 o 
  -4   4   9     1150.11     1098.60     55.85 o 
  -2   4   9      341.61      272.73     41.43 o 
   0   4   9      114.99       96.62     15.97 o 
   2   4   9       14.56       25.99      9.47 o 
   4   4   9      390.73      370.37     56.52 o 
   6   4   9        0.39       18.67     28.13 o 
 -21   5   9       49.60       65.72     43.17 o 
 -19   5   9      157.24      164.14     37.73 o 
 -17   5   9        8.77       20.16     19.30 o 
 -15   5   9      351.11      351.30     32.02 o 
 -13   5   9     1533.58     1519.55     59.86 o 
 -11   5   9     1154.67     1106.66     49.92 o 
  -9   5   9      276.55      242.24     32.49 o 
  -7   5   9       26.51       18.94     28.17 o 
  -5   5   9      202.41      201.04     33.15 o 
  -3   5   9     2175.67     2241.62     87.97 o 
  -1   5   9      613.24      590.16     40.46 o 
   1   5   9     1696.41     1651.22     50.16 o 
   3   5   9       57.43       20.34     25.45 o 
   5   5   9     1048.11     1092.04    182.77 o 
 -20   6   9      348.97      298.50     75.21 o 
 -18   6   9      145.89      120.69     26.76 o 
 -16   6   9       11.71       43.13     21.42 o 
 -14   6   9       46.88       43.21     23.33 o 
 -12   6   9      340.97      299.87     43.91 o 
 -10   6   9     1213.67     1141.33     53.60 o 
  -8   6   9       34.64       24.25     34.03 o 
  -6   6   9        0.29       29.93     19.09 o 
  -4   6   9     1492.48     1636.04     77.42 o 
  -2   6   9      284.73      307.63     49.96 o 
   0   6   9      371.93      427.73     42.86 o 
   2   6   9      326.29      404.41     85.05 o 
   4   6   9        0.79       96.28     81.30 o 
 -19   7   9       24.64       45.92     34.17 o 
 -17   7   9      333.25      286.98     39.71 o 
 -15   7   9      124.98       80.77     25.66 o 
 -13   7   9      336.18      349.84     53.29 o 
 -11   7   9        1.57       31.46     32.04 o 
  -9   7   9      251.02      294.55     80.92 o 
  -7   7   9      278.69      308.50     46.84 o 
  -5   7   9       80.31       61.42     25.07 o 
  -3   7   9        3.79       40.74     26.35 o 
  -1   7   9        7.53       44.99     22.13 o 
   1   7   9      129.53       91.57     46.36 o 
   3   7   9       20.66       82.46     49.34 o 
 -18   8   9      109.38       45.21     31.68 o 
 -16   8   9       27.25       12.64     25.70 o 
 -14   8   9      143.02      129.78     35.32 o 
 -12   8   9       81.45      100.46     46.77 o 
 -10   8   9       50.75       87.00     42.65 o 
  -8   8   9      609.89      660.49     61.90 o 
  -6   8   9       70.86       27.78     31.02 o 
  -4   8   9       53.51       42.97     20.27 o 
  -2   8   9       20.53       30.77     22.09 o 
   0   8   9      418.40      418.42     68.06 o 
   2   8   9      339.81      331.45     62.39 o 
 -17   9   9        0.42       55.94     39.99 o 
 -15   9   9      273.01      261.03     49.94 o 
 -13   9   9       22.67       75.43     34.46 o 
 -11   9   9      172.84      147.18     39.18 o 
  -9   9   9      435.52      459.96     71.42 o 
  -7   9   9        6.58       49.65     33.15 o 
  -5   9   9      614.76      677.29     52.43 o 
  -3   9   9        9.12       42.45     23.57 o 
  -1   9   9        3.21       41.87     21.93 o 
   1   9   9     1394.76     1353.08    114.80 o 
 -16  10   9        2.06       11.10     24.83 o 
 -14  10   9       19.88       74.39     52.51 o 
 -12  10   9      577.04      678.31     61.62 o 
 -10  10   9       91.75       54.86     38.49 o 
  -8  10   9      999.65     1129.36     70.66 o 
  -6  10   9       17.53       99.44     40.44 o 
  -4  10   9        7.57       22.68     19.57 o 
  -2  10   9        5.24       24.57     17.61 o 
   0  10   9       58.89       60.67     54.23 o 
 -13  11   9      100.24       64.12     47.61 o 
 -11  11   9       41.07       50.78     34.75 o 
  -9  11   9       27.43       41.18     27.67 o 
  -7  11   9       25.34       61.62     32.46 o 
  -5  11   9      428.87      522.39    138.61 o 
  -3  11   9        0.91       24.65     17.31 o 
 -22   0  10     1521.79     1527.69    113.17 o 
 -20   0  10      432.29      399.03     76.02 o 
 -18   0  10      543.66      551.27    110.29 o 
 -16   0  10      797.16      817.27     77.70 o 
 -14   0  10     5517.66     5718.51    174.02 o 
 -12   0  10     3883.49     4013.40    102.28 o 
 -10   0  10        6.55       32.91     24.25 o 
  -8   0  10      559.91      572.28     47.85 o 
  -6   0  10     1085.60     1044.86     54.51 o 
  -4   0  10     1581.52     1681.61     76.35 o 
  -2   0  10    10166.30    10394.20    249.64 o 
   0   0  10      479.54      391.58     49.13 o 
   2   0  10      134.39       87.06     39.07 o 
   4   0  10     1553.97     1672.15    109.81 o 
 -23   1  10      364.19      334.35     48.76 o 
 -21   1  10      330.74      359.29     46.84 o 
 -19   1  10     2526.07     2361.76    100.89 o 
 -17   1  10      498.93      492.03     35.81 o 
 -15   1  10     1174.20     1153.80     48.41 o 
 -13   1  10     2911.88     2795.68     49.37 o 
 -11   1  10      177.70      169.72     20.55 o 
  -9   1  10     3471.77     3650.11     61.65 o 
  -7   1  10      712.94      760.51     36.10 o 
  -5   1  10      202.38      193.17     48.83 o 
  -3   1  10     1703.58     1697.03     56.49 o 
  -1   1  10     1270.82     1228.27     51.47 o 
   1   1  10     6101.83     6255.09    158.77 o 
   3   1  10      197.87      132.64     46.70 o 
   5   1  10      242.17      214.24     40.36 o 
 -22   2  10      365.14      273.75     56.15 o 
 -20   2  10      377.59      357.17     81.69 o 
 -18   2  10      713.33      678.65     37.88 o 
 -16   2  10     2587.78     2554.97     68.72 o 
 -14   2  10       83.83       84.67     18.08 o 
 -12   2  10     3750.05     3953.61     63.76 o 
 -10   2  10      640.65      627.87     34.55 o 
  -8   2  10      184.46      204.34     24.66 o 
  -6   2  10     3057.05     3331.83     63.41 o 
  -4   2  10       16.99       74.78     30.40 o 
  -2   2  10     3690.77     3616.56     99.40 o 
   0   2  10      428.87      407.67     26.72 o 
   2   2  10      453.47      362.29     30.16 o 
   4   2  10      922.14      928.79    116.92 o 
 -21   3  10      124.30      116.16     35.78 o 
 -19   3  10       32.38       64.72     38.74 o 
 -17   3  10      462.81      475.96     37.21 o 
 -15   3  10     4500.17     4616.50    127.14 o 
 -13   3  10      877.36      940.13     40.99 o 
 -11   3  10     1474.37     1566.47     46.39 o 
  -9   3  10     2642.13     2712.07     71.98 o 
  -7   3  10      548.21      518.84     45.08 o 
  -5   3  10     8641.37     9106.88    213.57 o 
  -3   3  10     2005.41     1898.21     87.06 o 
  -1   3  10      301.21      289.85     75.66 o 
   1   3  10      588.60      622.09     85.05 o 
   3   3  10      280.71      209.79     43.05 o 
   5   3  10     2159.17     2273.54    115.11 o 
 -22   4  10      195.96      151.05     59.51 o 
 -20   4  10      204.11      280.48     45.95 o 
 -18   4  10      319.27      304.15     32.05 o 
 -16   4  10     4710.90     4757.89    100.32 o 
 -14   4  10       28.13      110.69     33.61 o 
 -12   4  10     1796.92     1780.74     67.97 o 
 -10   4  10     2125.95     2130.87     90.15 o 
  -8   4  10     1914.82     2011.18     84.93 o 
  -6   4  10     3310.54     3480.55    106.12 o 
  -4   4  10      208.19      229.78     34.21 o 
  -2   4  10     1908.43     1811.77     72.13 o 
   0   4  10      786.47      797.91    131.75 o 
   2   4  10     2005.60     2106.61    136.93 o 
   4   4  10      294.75      339.79     96.52 o 
 -21   5  10       36.86       37.99     33.06 o 
 -19   5  10     1407.32     1305.43     76.50 o 
 -17   5  10     1042.33     1039.42     50.56 o 
 -15   5  10     1370.39     1300.85     72.31 o 
 -13   5  10     3987.08     4041.27    104.77 o 
 -11   5  10       13.40       42.22     31.40 o 
  -9   5  10      487.40      457.81     64.84 o 
  -7   5  10      201.13      145.82     38.51 o 
  -5   5  10     4749.81     4915.21    132.12 o 
  -3   5  10     3922.00     3911.06    101.00 o 
  -1   5  10       14.08       13.34     15.67 o 
   1   5  10      641.68      669.82     92.05 o 
   3   5  10        4.79       40.96     25.68 o 
 -20   6  10      131.82      139.71     40.95 o 
 -18   6  10     1119.51     1065.03     50.86 o 
 -16   6  10     1550.19     1647.88     72.58 o 
 -14   6  10     1672.17     1435.46    108.62 o 
 -12   6  10     1447.31     1469.68     78.41 o 
 -10   6  10      210.84      155.18     40.13 o 
  -8   6  10       14.64       55.20     30.14 o 
  -6   6  10     2762.98     2845.35    104.33 o 
  -4   6  10      766.48      700.54     49.80 o 
  -2   6  10     2497.70     2321.92    119.27 o 
   0   6  10       56.13       69.69     50.49 o 
   2   6  10      143.51       71.51     42.43 o 
 -19   7  10      943.28      917.11    141.83 o 
 -17   7  10      603.43      541.32     49.82 o 
 -15   7  10     2362.73     2273.07     85.13 o 
 -13   7  10      544.85      515.89     50.72 o 
 -11   7  10       11.63       86.32     47.28 o 
  -9   7  10     1395.73     1489.48     76.32 o 
  -7   7  10      736.68      808.67     56.82 o 
  -5   7  10      289.75      315.80     45.53 o 
  -3   7  10     1021.29      987.52     53.24 o 
  -1   7  10      707.38      747.48     98.01 o 
   1   7  10     2825.69     3012.27    144.27 o 
 -18   8  10      254.23      224.23     65.18 o 
 -16   8  10     1862.21     1880.14     82.31 o 
 -14   8  10     1423.72     1524.70     75.25 o 
 -12   8  10      951.62      983.08     63.90 o 
 -10   8  10        8.96       45.12     26.55 o 
  -8   8  10      202.04      189.56     42.04 o 
  -6   8  10     2665.42     2751.21     87.21 o 
  -4   8  10      677.35      689.91     49.54 o 
  -2   8  10     4956.63     5034.40    182.09 o 
   0   8  10        6.74       34.36     47.32 o 
 -17   9  10      418.42      437.16    107.08 o 
 -15   9  10      710.53      693.17     91.86 o 
 -13   9  10      813.16      793.70     68.70 o 
 -11   9  10      269.70      270.38     48.47 o 
  -9   9  10     1996.76     2196.58     89.69 o 
  -7   9  10      200.34      217.43     35.83 o 
  -5   9  10      981.17      863.00     54.41 o 
  -3   9  10      618.98      561.97    133.28 o 
  -1   9  10       93.87       47.71     69.98 o 
 -14  10  10        2.99       38.97     29.73 o 
 -12  10  10     1131.22     1120.60     75.50 o 
 -10  10  10     1109.64     1162.52     74.34 o 
  -8  10  10      296.21      252.58     71.61 o 
  -6  10  10      449.64      483.31     88.36 o 
  -4  10  10       89.99       94.03     24.26 o 
 -21   1  11       31.99       38.22     30.21 o 
 -19   1  11       38.18       51.59     79.34 o 
 -17   1  11       48.81       61.05     22.18 o 
 -15   1  11       20.63       40.28     16.91 o 
 -13   1  11       25.77       63.54     23.34 o 
 -11   1  11        3.44       25.98     21.30 o 
  -9   1  11      135.87       83.51     21.39 o 
  -7   1  11       19.62       67.13     27.58 o 
  -5   1  11       94.64       82.32     23.65 o 
  -3   1  11       31.42       64.06     19.98 o 
  -1   1  11        4.83       34.02     18.62 o 
   1   1  11      350.03      269.93     42.16 o 
 -22   2  11      108.37      144.26     45.51 o 
 -20   2  11       15.39       54.56     31.77 o 
 -18   2  11       33.60       45.21     18.31 o 
 -16   2  11      757.51      751.60     51.68 o 
 -14   2  11      215.56      193.28     23.52 o 
 -12   2  11       13.43       55.01     16.26 o 
 -10   2  11       26.11       24.10     20.34 o 
  -8   2  11     3372.98     3582.59     71.41 o 
  -6   2  11      197.29      157.91     25.65 o 
  -4   2  11     1787.93     1893.33     53.50 o 
  -2   2  11       23.20       55.50     19.27 o 
   0   2  11      702.49      718.21     46.19 o 
   2   2  11       64.34       62.73     39.16 o 
 -21   3  11       61.38       79.19     44.88 o 
 -19   3  11        0.31       47.55     30.37 o 
 -17   3  11      458.50      471.87     38.97 o 
 -15   3  11       48.24       40.27     18.84 o 
 -13   3  11       55.75       55.17     18.01 o 
 -11   3  11        0.03       23.22     20.22 o 
  -9   3  11       55.81       63.90     25.99 o 
  -7   3  11       69.42       59.13     28.35 o 
  -5   3  11      319.09      312.49     40.39 o 
  -3   3  11      160.02      146.21     29.40 o 
  -1   3  11      161.22      199.77     56.98 o 
   1   3  11      170.99      204.59     43.22 o 
 -20   4  11       91.81       40.37     30.42 o 
 -18   4  11       67.01       56.09     22.35 o 
 -16   4  11      139.73       73.82     31.47 o 
 -14   4  11      352.30      347.39     33.65 o 
 -12   4  11      161.89      132.26     33.11 o 
 -10   4  11      248.13      266.01     39.05 o 
  -8   4  11      877.79      845.00     58.15 o 
  -6   4  11      177.61      131.38     28.70 o 
  -4   4  11       76.98       76.08     25.35 o 
  -2   4  11       11.96       40.37     18.41 o 
   0   4  11        1.81       18.86     26.35 o 
 -19   5  11       66.93       86.60     40.40 o 
 -17   5  11       66.30       59.78     26.03 o 
 -15   5  11      251.97      243.53     46.74 o 
 -13   5  11        8.04       48.24     35.76 o 
 -11   5  11      153.83      161.72     41.36 o 
  -9   5  11      586.27      535.63     54.28 o 
  -7   5  11      539.11      548.47     49.27 o 
  -5   5  11      191.98      168.31     29.78 o 
  -3   5  11      523.86      496.58     39.14 o 
  -1   5  11      573.77      592.51     85.01 o 
   1   5  11     1855.17     1747.22    124.50 o 
 -18   6  11       63.22       85.54     27.62 o 
 -16   6  11        0.13       33.51     23.07 o 
 -14   6  11      175.78      155.01     80.97 o 
 -12   6  11        1.25       47.33     37.59 o 
 -10   6  11       24.87       18.60     28.57 o 
  -8   6  11      503.87      516.05     52.31 o 
  -6   6  11       56.89       87.91     41.52 o 
  -4   6  11       96.98      102.42     33.21 o 
  -2   6  11       54.89       55.58     48.09 o 
   0   6  11      239.98      300.26     79.19 o 
 -17   7  11        0.05       43.13     26.45 o 
 -15   7  11        0.29       21.86     25.93 o 
 -13   7  11       13.27       70.54     32.10 o 
 -11   7  11      257.16      261.47     43.89 o 
  -9   7  11      204.78      150.13     39.98 o 
  -7   7  11        4.53        2.02     22.31 o 
  -5   7  11        9.52       19.46     24.73 o 
  -3   7  11        5.96       47.52     50.68 o 
 -16   8  11        1.07       35.46     27.60 o 
 -14   8  11      277.89      286.63     49.58 o 
 -12   8  11       41.17       54.03     32.17 o 
 -10   8  11        0.46       30.47     26.93 o 
  -8   8  11       27.06       47.42     28.67 o 
  -6   8  11      324.52      250.07     50.54 o 
  -4   8  11      198.96      191.40     62.39 o 
 -13   9  11      202.17      102.58     40.46 o 
 -11   9  11      141.91      112.34     32.83 o 
  -9   9  11      246.57      241.31     36.60 o 
  -7   9  11       81.17       52.68     30.71 o 
 -20   0  12       62.20      108.28     62.78 o 
 -18   0  12      848.50      867.94    100.79 o 
 -16   0  12     1640.42     1538.95     65.63 o 
 -14   0  12      790.08      854.14     57.05 o 
 -12   0  12      828.03      734.72     57.75 o 
 -10   0  12      565.24      546.71     88.12 o 
  -8   0  12      957.25      993.57    105.16 o 
  -6   0  12      685.05      744.52     54.77 o 
  -4   0  12      604.34      603.50     47.11 o 
  -2   0  12     1956.53     2120.33    125.65 o 
 -21   1  12      226.40      161.04     45.54 o 
 -19   1  12       85.38       68.85     40.84 o 
 -17   1  12      237.82      232.94     44.13 o 
 -15   1  12     2541.22     2491.05     67.08 o 
 -13   1  12     1415.45     1452.71     59.34 o 
 -11   1  12      620.88      687.46     39.54 o 
  -9   1  12      340.75      345.45     35.90 o 
  -7   1  12       14.76       30.44     21.29 o 
  -5   1  12     2516.69     2514.65     58.27 o 
  -3   1  12     2675.44     2690.95     56.39 o 
  -1   1  12      429.94      397.54     47.79 o 
 -20   2  12       37.02       41.17     41.01 o 
 -18   2  12      141.93      121.92     32.17 o 
 -16   2  12      936.45      985.11     67.09 o 
 -14   2  12      949.11      977.87     68.12 o 
 -12   2  12     2535.08     2681.42     77.50 o 
 -10   2  12      143.56      139.21     30.45 o 
  -8   2  12      306.82      331.09     33.52 o 
  -6   2  12      804.25      846.84     40.42 o 
  -4   2  12      217.64      180.08     29.03 o 
  -2   2  12     2028.10     1990.97    164.34 o 
 -19   3  12     1262.13     1194.66     80.64 o 
 -17   3  12       76.79       69.11     32.17 o 
 -15   3  12     1276.57     1322.04     56.99 o 
 -13   3  12     1668.31     1629.34     58.48 o 
 -11   3  12      652.69      620.67     44.34 o 
  -9   3  12     2562.31     2723.03     71.59 o 
  -7   3  12        9.01       46.92     22.01 o 
  -5   3  12     1035.31     1078.69     50.47 o 
  -3   3  12        7.94       35.43     18.57 o 
  -1   3  12      790.35      771.51     89.03 o 
 -18   4  12      201.73      142.42     49.24 o 
 -16   4  12      954.98      937.31     49.94 o 
 -14   4  12      691.75      690.28     50.81 o 
 -12   4  12     5302.29     5784.52    130.47 o 
 -10   4  12       51.80       77.64     24.56 o 
  -8   4  12      349.91      336.20     41.18 o 
  -6   4  12      797.53      850.79     71.17 o 
  -4   4  12      143.41      115.23     28.79 o 
  -2   4  12     2513.35     2601.83    106.61 o 
 -17   5  12      358.08      313.57     36.76 o 
 -15   5  12      538.02      488.77     42.41 o 
 -13   5  12      609.10      655.84     48.63 o 
 -11   5  12      772.88      729.88     55.86 o 
  -9   5  12     1619.52     1590.14     76.12 o 
  -7   5  12      657.14      785.72    117.48 o 
  -5   5  12      167.25      142.72     32.06 o 
  -3   5  12        4.20       31.13     22.17 o 
 -16   6  12      441.27      411.27     51.73 o 
 -14   6  12      175.57      206.68     40.20 o 
 -12   6  12      439.78      434.01     89.08 o 
 -10   6  12      563.41      403.07     56.35 o 
  -8   6  12     1107.30     1099.03     95.41 o 
  -6   6  12      261.00      209.89     48.33 o 
  -4   6  12       17.57       87.35     63.35 o 
 -15   7  12      887.20      850.73     64.62 o 
 -13   7  12      413.00      424.22     50.25 o 
 -11   7  12      340.08      329.74     45.22 o 
  -9   7  12     1075.16     1102.98    122.87 o 
  -7   7  12       66.65       82.19     34.04 o 
 -17   1  13       59.81       28.99     14.00 o 
 -15   1  13        0.03       39.49     19.26 o 
 -13   1  13       62.46       72.31     25.62 o 
 -11   1  13        0.17       26.31     17.97 o 
  -9   1  13      251.98      197.02     27.76 o 
  -7   1  13        0.01       40.05     19.86 o 
  -5   1  13      228.04      179.59     26.32 o 
 -18   2  13        0.09       60.55     37.51 o 
 -16   2  13        9.84       28.18     12.21 o 
 -14   2  13       51.00       28.62     17.30 o 
 -12   2  13      362.23      307.79     38.71 o 
 -10   2  13      121.13      118.15     27.76 o 
  -8   2  13      107.04      116.94     23.78 o 
  -6   2  13      125.84       82.41     18.67 o 
 -17   3  13        0.25       29.16     18.21 o 
 -15   3  13       26.72       17.72     13.38 o 
 -13   3  13        1.24       42.49     20.03 o 
 -11   3  13       22.60       24.98     14.05 o 
  -9   3  13        7.76       14.92     16.51 o 
  -7   3  13        5.87       45.57     19.85 o 
 -16   4  13       69.19       21.55     19.46 o 
 -14   4  13       16.70       32.22     28.32 o 
 -12   4  13      123.44       89.00     25.53 o 
 -10   4  13       14.78       28.38     19.82 o 
  -8   4  13       99.14       83.48     18.79 o 
 -15   5  13       23.45       24.81     23.24 o 
 -13   5  13      107.85       70.71     29.96 o 
 -11   5  13      421.62      321.12     39.30 o 
  -9   5  13      243.50      158.77     32.13 o 
                                                 
